# Supplementary material for: Multiple trans QTL and one cis-regulatory deletion are associated with the differential expression of cone opsins in African cichlids
Source: BMC Genomics. 2018 Dec 18;19:945. doi: 10.1186/s12864-018-5328-z (PMC6299527; doi:10.1186/s12864-018-5328-z)
Supplement: Supplementary file 1 — RAD-Sequencing processing statistics for F0 and F2 in the cross. (XLSX 56 kb) [file 12864_2018_5328_MOESM1_ESM.xlsx]

## Sheet: Sheet1
RAD-Sequencing processing statistics for F0 and F2 individuals in the cross
Number of SbfI sites in the cichlid genome: 66500
	F2 Total sequences		184969041						M. mbenji
	F2 No Radtags		5061394							F0 Total sequences		1221158
	F2 Low quality reads		1360749							F0 No Radtags		151916
	F2 Total retained reads		178546898	(96.53% of reads were retained)						F0 Low quality reads		10004
	Average F2 coverage		16.68x							F0 Total retained reads		1059238
									F0 coverage			16x
No	Sample ID	Barcode	Total	No RADTag	Low Quality	Retained	Coverage
1	2401	TCCGGAGCGC	911820	17199	6688	887933	13.3524		A. baenschi
2	2402	CTAACACGGC	1116628	17235	8254	1091139	16.4081			F0 Total sequences		4844306
3	2403	AGCTTCGATT	1092084	14536	7505	1070043	16.0909			F0 No Radtags		159795
4	2404	TCGCCGCAAT	1158081	39030	7504	1111547	16.715			F0 Low quality reads		34936
5	2405	TCAGTTCCGG	881481	26714	5670	849097	12.7684			F0 Total retained reads		4649575
6	2406	CGGAAGTGAG	1075420	17727	6733	1050960	15.8039		F0 coverage			70x
7	2407	GTTGCTAGAC	885654	8536	6116	871002	13.0978
8	2408	AATAGATTCA	1156556	11791	9908	1134857	17.0655
9	2409	AGCTGATACA	1335093	12146	10730	1312217	19.7326
10	2410	ATCAGTAGAA	974168	18391	6777	949000	14.2707
11	2411	TCGTCTTAGT	985174	24947	7160	953067	14.3318
12	2412	GCTCAGCCAG	1136876	26144	7249	1103483	16.5937
13	2413	CGGCTACTTC	1147636	28715	9481	1109440	16.6833
14	2414	CAAGCCGGTT	1148683	56331	7930	1084422	16.3071
15	2415	TTGCGCAAGC	1134958	23129	8287	1103542	16.5946
16	2416	TACGATGGAG	1287451	29238	8284	1249929	18.7959
17	2417	GCAATATACA	1407856	18962	11932	1376962	20.7062
18	2418	AAGAATTCGG	948428	21971	6161	920296	13.839
19	2419	TCGGCAGTCG	1169166	33485	8662	1127019	16.9477
20	2420	AGTTCCATTG	1084782	19829	7168	1057785	15.9065
21	2421	TTCTTGCGCT	1187902	20787	8785	1158330	17.4185
22	2423	AGCAATCTAA	1125155	22494	7932	1094729	16.4621
23	2424	GAATTGTCGC	1074296	12935	8028	1053333	15.8396
24	1701	CTTCGACATA	1196009	25083	8713	1162213	17.4769
25	1702	GAGATATGGT	1088648	34763	6958	1046927	15.7433
26	1703	CTCCTTGGAG	1050202	25198	6518	1018486	15.3156
27	1704	GTGTCTCTTG	1116820	65462	6864	1044494	15.7067
28	1705	TGCAGTTATC	1026613	9844	7439	1009330	15.1779
29	1706	TTCTGGAATA	981064	32907	9698	938459	14.1122
30	1707	ACGCAACACA	1203926	41199	12544	1150183	17.296
31	1708	ACTGCCTCAA	1080036	22060	7317	1050659	15.7994
32	1709	ACATCAATAT	1005446	24021	6702	974723	14.6575
33	1710	CCTCTTATCA	1334705	12369	10548	1311788	19.7261
34	1711	TATCGTTAGT	1148274	21630	9196	1117448	16.8037
35	1712	TAGTGCGGTC	1067788	17525	8322	1041941	15.6683
36	1713	GGCCGGTAAC	1122425	36635	8309	1077481	16.2027
37	1714	AGGAACCTCG	1040471	22725	10914	1006832	15.1403
38	1715	TTATCCGTAG	1210421	63667	9157	1137597	17.1067
39	1716	CGCTATACGG	1114211	25723	7023	1081465	16.2626
40	1717	CACGCAACGA	1419220	59015	9562	1350643	20.3104
41	1718	TGTCCTAGGA	1305114	24588	8770	1271756	19.1242
42	1719	ATCCGTCTAC	1291253	7527	9516	1274210	19.1611
43	1720	GGACTCACGG	1255168	54305	8224	1192639	17.9344
44	1721	GCGTCCTGCC	1435181	66158	10962	1358061	20.422
45	1722	ACTTGACCGG	1209364	95364	8332	1105668	16.6266
46	1723	AATGGTGACT	1197145	21515	13517	1162113	17.4754
47	1724	CTAACAGTAT	1308710	25492	8873	1274345	19.1631
48	1001	TCATAGGCTA	1140356	25049	8202	1107105	16.6482
49	1002	GCTGCACGGT	1287046	77179	7930	1201937	18.0742
50	1003	GCCGCAATGC	1191818	33736	8173	1149909	17.2919
51	1004	CGCTTCTCTG	1176694	24254	7574	1144866	17.216
52	1005	CTCATTAACC	1144651	16588	9763	1118300	16.8165
53	1006	TTGATGGTGC	1214827	18977	10850	1185000	17.8195
54	1007	CAACATGAAG	1280814	92013	9877	1178924	17.7282
55	1008	ATGAAGGCAG	1351424	57356	8577	1285491	19.3307
56	1009	GATGGACTAA	1210735	40286	7958	1162491	17.4811
57	1010	GCATGGAGGT	1243510	52409	7990	1183111	17.7911
58	1011	GTATATCCAC	1412821	12651	9483	1390687	20.9126
59	1012	CGTACCTTGC	1466423	13126	10789	1442508	21.6918
60	801	TATCGCGGAG	1128838	43551	7391	1077896	16.209
61	802	CATGCATACT	1352413	31106	11222	1310085	19.7005
62	803	TCACTGAGAA	1216340	89094	11922	1115324	16.7718
63	804	ATCCATAAGA	1220268	26340	8920	1185008	17.8197
64	805	CTGTTAGATT	1166014	26187	8225	1131602	17.0166
65	807	GCCGGTGATT	1350021	54323	9307	1286391	19.3442
66	808	AGACGAATAG	1073978	35696	7196	1031086	15.5051
67	809	GGTCATTGTA	1313608	42469	9180	1261959	18.9768
68	810	CGGTCGTTAC	1136120	82962	9757	1043401	15.6902
69	811	GACGGACAGG	1324276	191690	9066	1123520	16.895
70	812	ATTGCCACCG	1220314	29339	9421	1181554	17.7677
71	813	CAGAACCAGC	1328593	28629	10811	1289153	19.3858
72	814	GCTGTGCAGA	1073727	75247	7069	991411	14.9084
73	818	AAGACCAATC	1030856	24868	10125	995863	14.9754
74	4101	CGCGCGGCTG	935145	33029	6581	895535	13.4667
75	4102	GCATGAGGCG	1103694	31957	9225	1062512	15.9776
76	4103	TGACGGTGAT	1042295	78493	6603	957199	14.394
77	4104	CTTACCGGAG	1185155	96649	7579	1080927	16.2545
78	4105	ACACACATCA	1155221	18705	9811	1126705	16.9429
79	4106	TGTTGTCCGC	1150928	19187	8886	1122855	16.885
80	4107	ATCCGCGACG	1033598	47931	9145	976522	14.6845
81	4108	AAGTCGAGTA	1044024	27406	8850	1007768	15.1544
82	4109	CCAATCAAGA	1109483	43953	9344	1056186	15.8825
83	4110	TGAGCCAGCT	1215564	65946	10286	1139332	17.1328
84	4111	TCTAGAGAAG	940945	30002	6765	904178	13.5967
85	701	GCCGAGGTGA	954994	78447	7314	869233	13.0712
86	702	GGTGAGTCGG	833687	50898	5489	777300	11.6887
87	703	CTTATTCTAC	1089773	11123	8730	1069920	16.089
88	704	CAAGAGACGT	950776	38737	6166	905873	13.6222
89	705	GCACGTCTCC	1036109	63872	10578	961659	14.461
90	706	GTGCTCTCTA	1092349	29451	7760	1055138	15.8667
91	708	AATGAATCAG	836329	46147	5380	784802	11.8015
92	711	ATTAGGAGGC	875097	24425	7878	842794	12.6736
93	712	TTCTTCAGAC	947982	19131	7176	921675	13.8598
94	714	TCCGGAGCGC	1021922	7866	7475	1006581	15.1366
95	715	CTAACACGGC	1018664	8718	7694	1002252	15.0715
96	716	AGCTTCGATT	1067966	11730	7338	1048898	15.7729
97	717	TCGCCGCAAT	1060169	19632	7375	1033162	15.5363
98	718	TCAGTTCCGG	973183	23984	6260	942939	14.1795
99	719	CGGAAGTGAG	1050964	15177	6764	1029023	15.474
100	720	GTTGCTAGAC	1103999	5523	7729	1090747	16.4022
101	721	AATAGATTCA	1017924	15104	8000	994820	14.9597
102	722	AGCTGATACA	1207693	12367	9843	1185483	17.8268
103	601	ATCAGTAGAA	963685	15088	6432	942165	14.1679
104	603	GCTCAGCCAG	1114543	19761	7177	1087605	16.355
105	604	CGGCTACTTC	1171634	16519	10272	1144843	17.2157
106	605	CAAGCCGGTT	1094954	31297	7549	1056108	15.8813
107	606	TTGCGCAAGC	1034286	12223	7717	1014346	15.2533
108	607	TACGATGGAG	1049226	21796	6757	1020673	15.3485
109	608	GCAATATACA	1353764	13352	10619	1329793	19.9969
110	609	AAGAATTCGG	1075328	18485	7135	1049708	15.7851
111	610	TCGGCAGTCG	1039492	23342	7530	1008620	15.1672
112	611	AGTTCCATTG	1216212	18198	7918	1190096	17.8962
113	401	TTCTTGCGCT	1154130	10545	8393	1135192	17.0706
114	402	AGCAATCTAA	1217518	20972	8371	1188175	17.8673
115	403	GAATTGTCGC	1228008	8438	8914	1210656	18.2054
116	404	CTTCGACATA	1196139	20086	8558	1167495	17.5563
117	405	GAGATATGGT	1056032	33483	6928	1015621	15.2725
118	406	CTCCTTGGAG	1032179	23445	6568	1002166	15.0702
119	407	GTGTCTCTTG	1189982	68680	7643	1113659	16.7468
120	101	TTCTGGAATA	1150617	31931	9728	1108958	16.6761
121	102	ACGCAACACA	1155113	27961	10411	1116741	16.7931
122	103	ACTGCCTCAA	1228290	17646	8240	1202404	18.0813
123	104	ACATCAATAT	1026410	16717	6933	1002760	15.0791
124	105	CCTCTTATCA	1287846	9701	9969	1268176	19.0703
125	1201	TATCGTTAGT	1154995	18408	8723	1127864	16.9604
126	1202	TAGTGCGGTC	1310622	12483	9707	1288432	19.3749
127	1203	GGCCGGTAAC	1309695	12992	9389	1287314	19.3581
128	1205	AGGAACCTCG	1280060	19336	11233	1249491	18.7893
129	1206	TTATCCGTAG	1370595	54743	10022	1305830	19.6365
130	1207	CGCTATACGG	1035196	18879	6702	1009615	15.1822
131	501	CACGCAACGA	1226907	30002	8476	1188429	17.8711
132	502	TGTCCTAGGA	1199249	22286	7881	1169082	17.5802
133	504	ATCCGTCTAC	1220477	5582	8881	1206014	18.1355
134	505	GGACTCACGG	1204944	33867	8167	1162910	17.4874
135	506	GCGTCCTGCC	1211979	23649	9281	1179049	17.7301
136	507	ACTTGACCGG	1220964	81878	8210	1130876	17.0057
137	508	AATGGTGACT	1347677	16223	12421	1319033	19.8351
138	509	CTAACAGTAT	1243059	22330	8666	1212063	18.2265
139	510	TCATAGGCTA	1326549	20116	9289	1297144	19.5059
140	511	GCTGCACGGT	1239071	37007	7976	1194088	17.9562
141	512	GCCGCAATGC	1208820	14661	8588	1185571	17.8281
142	513	CGCTTCTCTG	1045199	21932	7129	1016138	15.2803
143	901	CTCATTAACC	1037178	10762	8505	1017911	15.3069
144	902	TTGATGGTGC	1168064	17547	9538	1140979	17.1576
145	903	CAACATGAAG	1653606	70945	11662	1570999	23.624
146	904	ATGAAGGCAG	1416499	40503	9223	1366773	20.553
147	905	GATGGACTAA	1012972	32548	6829	973595	14.6405
148	906	GCATGGAGGT	1197997	27729	7913	1162355	17.479
149	907	GTATATCCAC	1323208	10154	8851	1304203	19.6121
150	908	CGTACCTTGC	1189727	6643	8736	1174348	17.6594
151	909	TATCGCGGAG	1033260	29093	7333	996834	14.99
152	910	CATGCATACT	1195355	27544	9210	1158601	17.4226
153	911	TCACTGAGAA	1138236	52606	9620	1076010	16.1806
154	912	ATCCATAAGA	1248255	17679	8743	1221833	18.3734
155	913	CTGTTAGATT	1130719	20248	7929	1102542	16.5796
156	914	TAACTGGTAC	1248496	6533	8696	1233267	18.5454
157	915	GCCGGTGATT	1220956	25091	8240	1187625	17.859
