# Supplementary material for: Multiple trans QTL and one cis-regulatory deletion are associated with the differential expression of cone opsins in African cichlids
Source: BMC Genomics. 2018 Dec 18;19:945. doi: 10.1186/s12864-018-5328-z (PMC6299527; doi:10.1186/s12864-018-5328-z)
Supplement: Supplementary file 2 — FASTA sequences of the 1217 RAD markers for the construction of linkage map and QTL analysis. Their positions in the cichlid genome are also provided. (XLSX 125 kb) [file 12864_2018_5328_MOESM2_ESM.xlsx]

## Sheet: Sheet1
Marker name	Sequence	Linkage group (LG)	Position in cM
RAD_7213	TGCAGGACCTCTCAGCCCTGACCGTGGACACTCTGAAGACACTCACAGTTCAGAGGGCATCAGAAGCCAGCAAGGTCCACAATCAGATCAC	1	0
RAD_32862	TGCAGGGTTGTCGTTTAACCCGGTGAGGTACGAGCGCGACTAACCTTAACGTGACGATGCTATCATTGTCTGATTGTGAAAATGTGCGACG	1	8.10663
RAD_5626	TGCAGGTTTTATGTATTAAGCGGGTTCTTGGCTGCGGAGCAGCCTCCACTCACTCGCACCGACTTGCTCGCGCTCACGTCTTCGCTCACGT	1	8.42565
RAD_3660	TGCAGGAAACCAAACCCCTGACTCCTCATCACTGAGAAATCTGCAGTACGGCAGTGGAGGAAGTGAGAAATCGGGTTTGAGCAACATTCGT	1	19.1452
RAD_38250	TGCAGGAGCGCTGAAGCTGTTCTCTGAGCATCGGTGTGACGATTCACGTCTGAAGCAGAGCAACCAGCATGTTTGATCTGGTTCTGATAAT	1	19.2367
RAD_1729	TGCAGGCGTCGCTGGTGACCTGATGCATATTAGGAGGTTTATATTAGAGCAGATTGTGCCTGTAGGGACAGAAATGCATCAGTGTTTCTGA	1	19.2367
RAD_60897	TGCAGGGAGCTTGGTGTTCAGGATGTTCGTGTCTGCAGGTTTTCATGACTTTTTTTGCATATTTCTCACAAGTAAGAACATTGTTTGGTTT	1	19.2367
RAD_38722	TGCAGGTAGTTTTTACTGAGCTGCTGTTACAGGAAGACCTCGTAGTTTCAATTCATGTCGTGAATAAAAGGCTGCAGTCACCACGTAATGT	1	19.2367
RAD_39093	TGCAGGAGCAGCTTTCCGCGCAGAGGCAGCTGCTGCGAGAGCTCGAGACGCAGCTGCACGAGTCGCAGAGGACCTGTGCTCAGCTCAGGAC	1	19.8771
RAD_42571	TGCAGGACTCCGGCCCTTGAGGCCTGGAGTTGGACACCCGTCTCAAAGTATCAGACAGTAGATCTCAGTAGGTCCTTGGTTGCTCCGAGAT	1	19.8771
RAD_9906	TGCAGGCGGACTACAGCTGGGTGTAGTCCGCCTGTGTGAGCAGGTATAACCTCCACCTTACACCTCCCAGTGTCCGAGTGACAGAAGCACA	1	19.8771
RAD_3834	TGCAGGTACAAGTGTCAGAAATGAGGTTCCTCCAAAGGGGAAGGAGCTTGGCCACTGAGGGCACTAACAGTAGAACAGCTGCTCCTCCAAA	1	19.8771
RAD_52534	TGCAGGTCGATTGGTCTTTTTCACCTCAGCTAACTGCAGATTGTTCACTATAATTCGTTCCCAGCCATTAACACTCATCAACTTCAAACGC	1	20.855
RAD_16740	TGCAGGAGTTGTACACTGTGGTTTGGCCTCATGTCAAACACAATGACAGCCCTCCTGCTGAGGAAAGTACGCTCGTGATGAGAAACACATG	1	20.855
RAD_32972	TGCAGGCGCCCATTGTGCATAAAGTTTATTCCCTGTCACACACACAAACAGAGAGCCAACACACACTGTTTTCCTTTGGGATCAGATCACC	1	21.1208
RAD_3647	TGCAGGCAGTGATTATTACTAAATTTGAGGTCATGGAAAAGTTTTGGGGGTATATCAGGAAATTGTCTTTCATAATGAAATAGTCATGTAA	1	22.4636
RAD_29008	TGCAGGATCAGGTCAGTGTAAGTCGAAGAAAATGGATATATTATTGAAGCTCATGCACACATTGTGATTCCACCAAATGTGCTTCAGTGCA	1	22.4636
RAD_2335	TGCAGGACACCGGCCCTCAAGGCCTGGAGGGGGACACCCCTGGTTTAAACCATCTTTGCTACTGAGAAATGTATCTTTCATTTTGCATATG	1	22.4636
RAD_16039	TGCAGGGCAGTTCCGAGCTGGCTCTGCAAAATGGATCTGGACCGACTGGTATGTATCCAACAGGAGTTTAACAAACATGCTCTGACATGTA	1	22.7934
RAD_31919	TGCAGGACACCAGCCCTTGAGGCCTGGAGTTGCCCACCCCTGCCGTAGGGGCTGCTATGTTCACTGGCCAAGCTGCACCTGAGCAGGAAAA	1	23.1005
RAD_40719	TGCAGGAGGAGTCCCAGCTAAGACAGTCAGGAAAGAAATGACTACAAGCTTCAGGCCACAAAACAGAGTTACTGACCTTCAAGTAAGAGTA	1	24.0659
RAD_28185	TGCAGGAAGGTAAGAAAGACAGGTTTCTAAGATGTGTGCTGTGGATGCGTCATTCATTGAATATACTGAGAAATAAATTTGAATGAACGAA	1	24.223
RAD_30974	TGCAGGACGATTTAAGCATTTGTTTAATCTAAGATCACTGGTTTAAATGTTCGGTAGAATTGATGCATTTCTGTGGAACGTTTACACAATT	1	26.5562
RAD_33504	TGCAGGTAAACACCTGGAGGCTGAAAAATCACCCCCCAAAAGCAGGCGACACGGGCTGTTCTGTACCCAGGGACTGTTAACAAAGTGAGAC	1	29.8136
RAD_57075	TGCAGGGCTGCTCGTCTATTTACATCACTTCTGCATTCCCACGCTGTCAAATTAAATTCTGTTGTCATCAATCAGGCCTAATATTTTTCTT	1	29.8136
RAD_39004	TGCAGGCATATTTTACTTTGAGGCTGGATATGTTCAATATGATACCGTAGTGTGTAGGTCTGATAGTTGTTTTCTCCACTCTTTTCCTGCA	1	35.7255
RAD_23772	TGCAGGACACAAATGCACACGCGCCCGCTCTGAGAGCTCAAGAGCTTTCCTCTTCCTGTTTTCACCTTCATCTATTATTCACTCCATCCGC	1	36.108
RAD_16592	TGCAGGGACAAAACGGCCAGCCCTCCATTCAAGGTGTCTGTTTGCAGGACAAAAAGGGAGGAAAAAAGTTAGGTGTGGGGACCTCCCCACA	1	36.4021
RAD_9528	TGCAGGAATGTTCCAAAGTCCAGACCTGAGATGCTGGATCCCTCGGAGAAACTGATTCTGGAATGTTGTGGAGCGAAAGGCCGGAGATGGA	1	37.0131
RAD_58526	TGCAGGACACATAACTGTAGTAAAGAAGAACAAACAGAAAGCTCAGCGGCACAATGAGGAGGAACACTTGATCTCAGGATTTAGATGCATC	1	38.3936
RAD_40088	TGCAGGCCCACCACCTACACGTGGCGCAGTGGGGGTCGGGTGCATTGTGTGCCAGGCGGCAGCCAGGAGTGGAGGCTCCGGCGGACCAATC	1	38.4501
RAD_61621	TGCAGGGAAACCGGCCCACGTGGACTGGGATTGCTGCTTTAAAGTAATTAAAGGATGTTGGCTTACATTTCTCCTTCCATCCACCTAAACC	1	38.4501
RAD_46290	TGCAGGAAATGTGCACACAAACACTCATAAGCCTACAACTGGTGAGTCCAGATGCAGTCCAGAGTCACATGTGCAAGGTGCACCTGCTCAA	1	42.0418
RAD_50607	TGCAGGAGATGGCCCGACATGAGTCCAGGCCCATGTATCCTGTTTGAACCCCATGGAATAAGGCCCAGCCACCCTCCCTCTCCAGGCCTGG	1	43.9206
RAD_51129	TGCAGGTTTAGCCTGGACCACGCTTAAAGTTTCCGGCAGTAACTTTGGAATGATAGTGTCTGCTTAAGGTCAGTCAAATGAGGAAATGTGT	1	46.295
RAD_1768	TGCAGGTTGGAGCCTCAGTGATTTAAGGTATAATCTCAAATTCGGAGTTTGTGAGCATGGCTCTCAACACCTGGATGAATCAGCGCATGTT	1	51.5143
RAD_33439	TGCAGGAAGTATTTTAGGCATCAGTGTAGAGAAGCCAGAGTTGCTCTGAGACTCAGAGTCAAAGCGATGCTTCACAGTCTTGTCTTTAAAG	1	51.5143
RAD_38590	TGCAGGGTGGATGGTTGGCGGATAAGCATTGTGATTGGCAGAAAATTAGTAAAGACGAAACTGAGACGGCAGACAGAGTTTAACAGTCTGT	1	51.7405
RAD_11911	TGCAGGCCTCTGCTCTCCTTGCTCTTTTCTCCTCCAGATGCATTTTTAGGTATTGAGACATCCTGTGAGGTGGTGCACTCAGATTGGTTTC	1	54.712
RAD_12182	TGCAGGACACCTTCAACACTGCCGACATTGAGGTAAGCATGGGAGTAAAGCACGGGAGCCTTCAAGCATGGTCCCAGGTTGAGGTTAATGC	1	54.712
RAD_24781	TGCAGGACAGCGAAGTAGAGGTAGGGGCTAGACAAGATGGTAGCTATCAGCCATATGAGACCACAGGCCAAAGGGACGGCCCAAGCTGGCC	1	54.8345
RAD_48786	TGCAGGCACAGAGGACAAAATGCTTCATTCTTTGGTTGTTGCTCACATATTCTTATGGCCTCTGTAGCTCCGACTCCAGTCCTCCAAAGCA	1	58.4742
RAD_8880	TGCAGGCTATGTCTCAGCCCTAAACTCAAGTCTCTGCTGTTGTGCTTTTGGGCACTGAGCACTTCCTTCCCTGAGGCAAGATGGTCATTAC	1	58.6263
RAD_44545	TGCAGGGTTCAAATGCAAAAACGCCTATAAATCTCATGCCTCTGTAAAGTCCAACTTTTGCAATCTGTCTGCACAAAGTTATATAAAGTTT	1	59.3245
RAD_19653	TGCAGGACCTCAGAGCTCTGGGTAAGCTAAGACAACCAACTGCTTTCTTCCTGCCTTCCTAAATGTAACAATCACTTCATATGAGGCTGAT	1	59.3245
RAD_57234	TGCAGGATATCACCACCCTCCTTCCGTTCTCTGGTATTTCGCTGGACATCCTGCCAGACAGCAGCGATCTGGGAGCCGACCTGAGTGACTA	1	59.6099
RAD_56531	TGCAGGGTCAGACCCTCCATCCAGCTCTTCTTATGCAAGTTCAACAGCATCTGAATAAGAAAAGTCAGGTGTCATATGTTCTACCACAAAT	1	59.6099
RAD_50145	TGCAGGTTAGCTAACCGGTTAACAAGTTAAGTTTGTCAGTTTCATTCACAAAAAGCTTGCCATGGCTCCCTCGCCTCGCCACCTCACCACC	1	64.3611
RAD_2171	TGCAGGCTTCTATTGCTGCTGATGATGATGGGGAGGAGGAGGAGGATGTTGTGAAGGCAGGTTGTAACTGACCGAGCCACACGTTTCACTG	1	66.9762
RAD_51631	TGCAGGAAAGTGTGGCAGTGGTTTGGGTTTTTGTTTTGTTTTCTTGTCTTTTCCTAGAGAGTATAGTGAGAATCAGCCACATTAAGGAATA	1	67.8298
RAD_60532	TGCAGGAATCCACTGTGCATCGCCACACACCTTTCAGATGCTTTTCATACCCTGACTGCCGTTGTTAAGTGTAGGCATCTGGCAGTCATCC	1	67.8298
RAD_7361	TGCAGGACACCGACCCTCGAGGCCTGGAGTTCGACCCTGACCTAGGTTATATGAGTATGTACTGTAATGATATCATTATGAACATTTATTT	1	68.1535
RAD_39137	TGCAGGACACCGGCCCTCGAGGCCTACAGCTGGAGTTCGACACCCCTGCTTTAGAGAATACGAAGAAAGCAACATATTGCTTTATTGTGTG	1	68.1535
RAD_14255	TGCAGGACACCGGCCGCCGAGGCCTGGAGTTCGACACCTGTGACCTAGGTAGTCCTGAAAACACTTTATAAACTTTCTGCATACCACATTC	1	68.1535
RAD_11391	TGCAGGTAGATGTGAAGTTATGTCTCCAATCGTGTTTTGAAAAGAGAACTTAACGGCCTTACTCCAAACCTCTAAAACACAAGGCCCAGCC	1	68.5439
RAD_45770	TGCAGGTAAACAAGAGCGCACTCATACATATCACACTTCTACTGAGAGTTCTTGTAAGTGAGATGTGGTGGTGGCCTCTGCTGAGCTCTGG	1	68.5439
RAD_12605	TGCAGGGGCCTGGAACAAAGCACACCTCTGCAAAACTTGCAAAACAGTGTTGCATTACCTTTGAATAAAACTCTTTGGGAACGGAGAATAA	1	68.5439
RAD_16220	TGCAGGATTAAAGACTAGACTAAAAACTATTATCCAGTCTGATACCTCTTATCCGAACCCCTGCACCCTCCTCAAGAGTGAAATGTCTAAC	2	0
RAD_20464	TGCAGGGTCCGACTGTCTGATGTTGTATTCAGCACCATCCATGTACTTTCCAGAAACCTCAAAGTGTCGCCCAAGCTACCGTTACCGGCAA	2	0
RAD_7308	TGCAGGCTGACTCACTGCAGGGTCAAATGTAAAAAGATTTATGTATGCACAGAGGATGTGGCTGAGTGTGTGGAGCACAGGCATGCCCACA	2	0
RAD_1952	TGCAGGCACAGGAAGAACATGCAAACTCCACACAGAGCTGAACAGCCACATGCAGTTTGTTGCACCAAAGTGGTCCATGTACGCCAGCATA	2	0
RAD_4183	TGCAGGAGCTTCCTGAGCCCGTTATCCCAACGGCTATACAGGGACGTATACTACAGCTCTATCAAGGTGTGTGACCGTGGCTGTTTTTCCT	2	1.42382
RAD_35510	TGCAGGAAACATGTTTCTCGCTAAATTCTTCATGGGATTAGCAAACTTACATCAGTATTGGTTTGGGGCTAGAGAAACACCTTGACACACA	2	1.68182
RAD_38518	TGCAGGCTTTCTGCCGTGGATAGATGTAGTTTTCACAAGAACAGAGATTGCTGAATGCCCCTATACTAAATACCCAGTGTGTGATCTTAGT	2	1.68182
RAD_31442	TGCAGGTTTAACTCCCCAAAATAATTCTAATAGCAGGATATGCTTGGCTTAGCAACTTCTGTGTGACTAAAGGCCTTGTTTTGTATTCACA	2	1.68182
RAD_25377	TGCAGGTCTCAGTGGATCTAATTACAGCTGTGCCAGCAACCCCACCCACACTCCCACCACACAGACACACGCCGGACTGCGTACTCCTCCT	2	2.00021
RAD_54198	TGCAGGACACCACGGTGTGCAGAAATATCAAAGCACTGTTGACTGGGTAATCACAATCAATACATTTCCTGAGTCAGTAATGTGTCTGGGG	2	2.00021
RAD_24836	TGCAGGTGGGTTTTGATAAGCTACAGCATTTGGCTTTTCTTCCTCTGAAGCAGCTGCTGTCTGGTTTCCAGTCTTTCCAAAGCTTTCCTGT	2	2.6392
RAD_876	TGCAGGGGCAAGCTGGGTGTTTTTTATATATAGGAAATAGTCCACACTTTATTAGGTACACCTGCTTACAACCACATGTAAGCAACTCAGG	2	2.6392
RAD_44829	TGCAGGCGTCTGTATGTCCTCCGGTGTTTGCTGAGCACAAACTGTCAAGCAAATGCAGTTTTAGGCAGTTTTAGCAGCTGTCCAACTCACC	2	2.6392
RAD_42715	TGCAGGTTCATTCACCGTCCGTACCACACGCAGTAATTAATGCGAAGAAAACGGTGATTGTGACGGAAAGCATTTGTCAAATCTTTATTAA	2	3.85403
RAD_9002	TGCAGGACACTGGCCCTCGAGGCCTGGAGTTTGACACCCCTGGGGTAGGCTGAATAGACTTCTGATCTGTAGTCTAGAGGTGACCGTGGCT	2	5.53296
RAD_6756	TGCAGGAGCCGCGACGACTTCAGCGGAAATCATTTCCGGGAAGGAAACGTGAATATTCATGGTGACATGAAGTGAACGAAGGTTTTTCCCT	2	5.53296
RAD_7136	TGCAGGGCTCCAGCTTTTATAGCACCACAGTTCAGACACCAACAAGAACAACAATAACATCTGATCAAGTTTACACTGAATTATCTGCAGC	2	6.15979
RAD_39988	TGCAGGACACCGGCCCTCGAGGCCTGGAGTTCCCCACTGCTGCTCTAAAGGACTTCCTTAAACCTGACCTGTGGTCATGTTTATTTATGTA	2	7.15352
RAD_56375	TGCAGGACGGATGAATAAGATATAGCTCTTGCTTTTATTAATAACCCTAAAGCATTTTTATTGCACCACAACAACACAACAGTTGTGGCAA	2	8.16404
RAD_55095	TGCAGGGAAAAAAAAGTGCTCTTTCACACTTCAACAATTTCTCATGAACAGGTTGAGGAAAGACTACAATGAGCCTGCCTGCAAACTGACC	2	8.44378
RAD_35171	TGCAGGGAAAATAACCTTTACACATTACAGCCCACTTAGACATGTGTACACCTGGACCGCCCTCATTTCCCGACCACTACACATCCCATTC	2	8.44378
RAD_36139	TGCAGGATGACGAATAATTAAGAACAGAAAACGAGCCCCTCCATCAGAGGTTTGGGAATTGATAGCCTCGAGCCAGCCAATCAAAGCCAAT	2	8.44378
RAD_24466	TGCAGGTGAGGATGCAGTAGCACAACTGAACCAGGACTGTGAACCAGCATTTAAAAAGCACCAATGACTCGAAGGTAAAGCTGCCCTCAGA	2	8.44378
RAD_55553	TGCAGGAATTTTTTTTTCTGCTTCCACTCATTCAGTGAAGCAGTGGGCAGCCACCAATCCAGTGTGACGGTACCTTGCTCAGGAGTACCTC	2	8.44378
RAD_12951	TGCAGGTTCAGGAGTCCTTTGCAGCATGCGCTCTGGATGTAAAGAGTGTATTTGATTTGAGGCCCAGTATAGAGTGGAGCGCTGCCTCCCT	2	8.44378
RAD_43969	TGCAGGTCCCCCCAGACCTCACAGTGGAGGAGGGGCGCTTCTGTAGGCTTGACTTCAAGGTGGCTCTCTTAAGACTGAATACTTCAAATAA	2	8.44378
RAD_47742	TGCAGGTGTCTGCGGCTCGGTAATATTTTTTTCTCTCTTTGCTCTCCTCGACCCCAGACTGTCGCAGCGGACAGCCAGCCTCCCTCTTTTT	2	8.44378
RAD_24357	TGCAGGCTGATCCAGAGCTGCTCAGCCTTTTACACTCTAGTCTTTCTGCTCCTGGGTGCTCTGAGTTTGCTCTGTGAGACAGCAAGCCTTC	2	8.44378
RAD_20327	TGCAGGGAAAAAACAAAACATCTTCCACATCAAGCATAAGTCTCAGCATTTGTACTGTAACTCCTGAGAGCTGAAAGCTGCAGACTGCTCT	2	8.44378
RAD_17519	TGCAGGTTTCTTTGGTTCTGTGTTTCCAGCAGGTCACTGGTTTAAACACCCCACCATCAGAAACATCAAACTACGGAAAAGAACCCGTCAA	2	8.44378
RAD_32351	TGCAGGGACTCGGCTGATTCTAAAGTGAGCATGACTAGTTTCTGGAACTTCACTGAGCAGATGAACATCGTTCTTCTAAAAGATATTCCTA	2	8.44378
RAD_21095	TGCAGGACACTGGCCCTCGAGGCCTGGAATTCGACACCCCTGCTTTTGGGTTTCAACTTTTGCTTTAGGGCAACACACCCTCTCAGTAGCA	2	8.44378
RAD_5869	TGCAGGTTTCATCATGAGACCAGGTGGGTATATATTGTCAGTGCTTCTCCACAGCACATTTGTCAACTCAATCACAGGCCACTGAAGACAA	2	8.44378
RAD_43515	TGCAGGAGGCGCTGCAGGGGTCAGCTGTAACATGTCTGACTCATGTTAGAGCACTTCATGGGCTCTGGAATCTGTCACCTGAAGGGCAGCT	2	8.44378
RAD_14029	TGCAGGACGATGAGGTGGTTTCGTCCTGTTTGCTGAAACACTTTCTAACAGAATTGGTGAAAAAATGTTTTTGGTTTATTTCACACCTGAA	2	8.74069
RAD_52344	TGCAGGTATGTGTTGTCTCCAGTAGTAATAAGTGTTTAAAAAGGCCAAATGTTTCTCCCTGGCTTCTAATAAACATGTTTTCTTCCACCTA	2	10.4533
RAD_9429	TGCAGGCACATTGCACTTTTTGTTTTTATTGGCCCTTCCGTGTTTTTGCTCCTTCTTGTTGTTTTCCTCACCGTGTCACTATGACACCTGG	2	13.8099
RAD_41067	TGCAGGCAGTGGGACAAGGAAAAAGACATGAGCTGCCAGGTTGTCTCAGTCACTCCTATGCACACAGCGCAAAAGATTTTAAACATAAAAG	2	14.2705
RAD_43664	TGCAGGCGTGAGAGAGTAAAGTGTTGTTGATCTGTGATGGAGCATCAGTTGGCAAGGCGTTAAACGCTCCTCCGTTAACACTTTCACACGC	2	14.2705
RAD_2611	TGCAGGCGGACTCGTCCCTTATTGTCTCTTATCAGAGCCTTCTTGTGCTTCACATCCACAATGAGAGTCTGTTTGTCTGATTGATGACTGT	2	23.5413
RAD_20726	TGCAGGACACTGGCCCTCGAGGCCTGGTGTTCGACACATGTGCTCTAAATCTTGTTATGTTGATGTTATACTATAGATGATTTGCACTGGC	2	24.3187
RAD_18473	TGCAGGCAGCCCTGGCAGATAATTGAGGGTAGTTAGCGGTGGCAGGGATGCTTTTTGAGTGAAGATTTAATGTTAGCTTTCATCCTTGAGG	2	27.2996
RAD_56298	TGCAGGTTTCACTACTACTTTGAACTCACACATCACTACCTCAACCCTAAAGTCCTTTTGGGTTACTTTCACTGTCGCAGAAAAGACTTTG	2	30.8334
RAD_4389	TGCAGGGCCCAACATGCCTTGCCAGAAGCATACTCATTATTTATGCCACTGCAAATGTACCACAACAATGTAAAATTACTTTTACATCTGT	2	30.8334
RAD_35837	TGCAGGGCGTCATGTCTGCCACCACTCCCCTCAGCTGACCTCGATCAGTATGCCAAGATTTTCATGACATACGACAGAATAAGAGACGTAG	2	34.2629
RAD_49363	TGCAGGTGTCTCTCCGTTCAGGTTGCTTATTACGGGGGAAGGGGGAGGTGGCAGCAGCGATGTGTACCAGATGTTCCTCCAGTGGCTCTCC	2	37.7913
RAD_53252	TGCAGGGACACCGGCCCTCGTGGACTGAGATTGCCCACCCCTGACCTAGAAAGCCAACTCTTTGGGAGGTGGCCTGTATTCAGATTTGCAA	2	39.2058
RAD_31248	TGCAGGAGCAGCAGTATGCTCAGTGGATGGCAGGGTGCCGGTTGGGATCCAAAGGCAAGACCCTCGCCGACAGCAGTTTCCAAAGTGAGAT	2	41.5435
RAD_24492	TGCAGGAGATAAATAACTCTTGCACGAATTAAAATAACTCCTGCGGACATAATTAACTTGTGTGCACATGATAATATCCTCACACGGCACA	2	43.7978
RAD_46549	TGCAGGGATATTGTGTCTTGCCTCTCACGGCGTCTGAGGCTGTGACATGCTAACATCAGTAAATTTAAATCTGTATGTTCTGTAAATTTGA	2	47.8842
RAD_34739	TGCAGGGCGAGCTGGTGGCACAGGCGATGGGCACCAAAAAGAGCTCTAAGCACGCAGCAGCGCAGGAGGCGGTCAGAAAACTTCGCCTGAA	2	47.8842
RAD_61494	TGCAGGCTGTTAGCCCCACCTGCTATGGAAGCCGTATGGATGGTAAGCACATCTTTACCACCTGCCGTCGTGGAGGGCATGGTGTGGAGAA	2	48.503
RAD_53121	TGCAGGAGCTCCTCGACCGTGAAAATCCAAGCCATGAAGCTCCCGGTGTGCAATTTTTGTGATGATGTTAACGCCAGAGGAGATTTAGAAT	2	49.8995
RAD_35582	TGCAGGGTCTGACATCATGGGAGAGGCTCTGTCATCTAGAGCTACGTGACACCTTTCGTGTAACAGCTAATGGGCTTAGAAGCTGTGCTGC	2	53.3631
RAD_42610	TGCAGGATATATGATACAGTATATTTCATCTCAGCCTTTGAGCTCAGCTATCGCCATCACTGAGTATTAGGTTGGCTTTGACTTGGAGAAA	2	53.3631
RAD_15726	TGCAGGAACAAAGCAGGCTGTCAGGGTTAGGGTCCAGCACAATGCAGGGCCTTCAACATAAGCACTAAGATGTTCAGACCAATGCTGAAAT	3	0
RAD_45200	TGCAGGAGCCGTGTTTACGTGGACACAAGTAACCGGATTAAAAGCCTAACCAGGATAAAAGTGCTTCATGTAAACACTGACCTCACCCGAT	3	1e-05
RAD_51	TGCAGGGCTTCCGTCGTGATGTTCGTGGCAGGAACACTGCATTGTTTCTTGAAACTACACCGTTAGCTGGGTGACATTAACGGCGAGATGT	3	0.048977
RAD_45827	TGCAGGACTGCAGTGGGCGGGGACGCATGGAGCAGGAGGTAAGCAGCCCTGCACATGGCTCGCACGCTGACACAGAGCCGAGGTCCTGAAT	3	0.048977
RAD_29764	TGCAGGCTGCTTGAGTTTGGCACTTCTGAACATTTGCTGTGTTTTCACGATCGTCTAACAATAATCCATGTTCCCATATCACAACATTTTT	3	1.74655
RAD_7423	TGCAGGACCGCAGCCTTTGAGGCCTGGAGTTGGATACCCCTGCCCTAGGGCATTGCCATTCTGGTGATCTGAAAATGTACACACAATGAGA	3	1.74655
RAD_48566	TGCAGGACACTGGCTGTCGAGGCCTGGAGTTCCCCTACACCTGCTATAGGGGTTACCGCAGCAGATCATCTCATCCTATCCCTAGAAGGTC	3	1.74655
RAD_16677	TGCAGGACACCAGCCCGCGAGTCCTGGAGTTGGACAACCCTGCCATAATGGTATTCACAATGTCAGTTGGCATGTTCAGTGCCCTGCTGAG	3	4.65731
RAD_17214	TGCAGGACACTGGCCCTTGAGGCCTGGACTTCCCCCACCCCTGGTTTAGACTATGCTGCCAGCTGAGGGCTTTCTGTGTGGAGTGTGCATA	3	4.65731
RAD_57404	TGCAGGGGTTCCGCAAGATTCAATGCTGGGACCACTCTGATTCTTTTTATCGTTTGCTTCTAATGTCAGACACAGCCTAAAATCTGTTTGT	3	10.9261
RAD_4338	TGCAGGCGCAAGAAATACGTAGCATTGAAGCAACAAGTACATCAAAGATCTGTTGAAGTTGGAGTTGACGAGGAAGCACTTGGATATTAGG	3	10.9261
RAD_34072	TGCAGGTTAATGATTTATTCCTTACAGCGGTATTATCAAATATGAAGATTTTGCTGGCAGCAAACATCCTGCTACAGTTGGTAACATGTTT	3	10.9834
RAD_26643	TGCAGGTCAACACTTTTGACACGCCGCCATTTTTCTCCACCTCCTCTGAAAGCTTCAGGAACACCATTGAAGGTCAGCGAGCACAAAGATA	3	17.1116
RAD_58766	TGCAGGGTGAGTCTGGAATAGTGAGGGAGCCATGAAGAATGGGAGCCTTCACGCAATGAAAGCAAAGCAGCAGAAAAAAAGAGAAGAAAGG	3	18.3986
RAD_53468	TGCAGGCGTTTCTGCTAATCCCCCACACAACTTGAAAAATGGTCTGCTCCACCCCTCATCCCAGGTGTATTGATCTTTCCCTGCACCCAGA	3	19.1542
RAD_27652	TGCAGGGATGAGTGCAAGTTCTCGTTTGCTGCCAAGAACTTGCACTCCTGGCTGCTTTTCTCCTCCGCTGATCTGACCTTCGTGCTTTTCT	3	20.3453
RAD_25656	TGCAGGACTTCGAAAGCTATGAATCACACAGTTGTGTCATTAAGTAAATCACAGAGCTGTCCACACTTTGCTTTTCCAAACTGTGCTCATA	3	20.9529
RAD_21242	TGCAGGCAAGGCGAGCAGCTAAGAGGCGAAACGGCGCAACATGAGCCGGGATCCAGCGTCAAAGACAGCTGCGTATACACGGATAGACGGA	3	22.9579
RAD_45879	TGCAGGACACCGGCCCTCGAGGCCTGAAGCTCCCCACCGGTCTGGAGCATTCAGGTGTGTGGTAACTCAATGGCAAAGAGGAAAAACATCA	3	24.4948
RAD_23172	TGCAGGTACCGACTCATCAAAGCGTCAGTGACTTTTACACACCAGGAATCAGCAACCTCGCTCTGTAAATGGTCTTCCACTTTGTGCCCCA	3	33.7861
RAD_26295	TGCAGGGTGCAGACTGGGAACTTGTTTCTCCTGGAGGAGGGGAGGGTTATGTAATAGGTGACAGGAGGTGATGAAAAATGTGAAAATTTCA	3	33.8639
RAD_49055	TGCAGGGACACCGGCCCTCGTGGACTGGGATTGGGGACCCCTGGTGTACACTGTCGTTAAGGACACAAATGTAAACAAATGTGTTCCCGTG	3	39.2393
RAD_26036	TGCAGGCATCGCCACATGGCACGTGAGTAAAGCACTTGCTTCGAGAAAGACTTTGATTCAGCTCGCTTTGTTATGAAAAGCCAAACCAAGA	3	39.9064
RAD_26585	TGCAGGCAGTGTCAGTGCTTTCCAGTCTTCCTGTGCTCCTGCTGCATTTCACGCTTCTGGAGGACAAACTTTTTGGATAGGCTGTCAGTAC	3	44.3962
RAD_23158	TGCAGGGCCACCGCGGACGTACTGCTGGTCCCTCTGGCTCTCCAAGCTGCGGCGCAGGCACGTCCTGCTCGCTGAGCCCCGCAGTTGGTGA	3	46.0478
RAD_57362	TGCAGGTAGATGTTCGTGTTTTAAAATTAGGTGGTGGCACACTCATCTGTACTGGCTGCTTTTGAGGTCTGGTGCGGTATCTTCTGGTCCT	3	46.0478
RAD_37817	TGCAGGCCTCGGCCTCTCGGAGAGCCCCAGGGACCTGAGGAGGAGCTGCTCCTGCCTGTTTGTGTCCTCCACAGGTGAAAGGGCACACGCA	3	46.0478
RAD_31524	TGCAGGTTATCAGGCTTATTCAATCCAGCAGAAAGTATGCCAGTTACTTTTATTCTTGACTTAAGCCTGACTCGCTGTGTCGTCAATGACA	3	47.047
RAD_16432	TGCAGGTAGATGAGCTGATCTCAGTGCTGACACATGTATGTTGCTGTGTGGGAACGAGTGTAGTCAGTTCTCTGTGTGTGCTGACCTCTTC	3	47.047
RAD_58485	TGCAGGACACTGGCCCCTGAGGCCTGGAGTTTGACACCCCGTGTTAAACCAGTGACGGGATGGCGCCCTTTCCAGCGTGTACCATGCATCT	3	47.047
RAD_58540	TGCAGGTCTGACAACAGGAGGTGCATCAGTCCAGTTTTCCATGTGGAAACAGCTTCCTAAACAACCAAGTGCCATAAGATGCCATATAAAT	3	47.047
RAD_33337	TGCAGGACCCTCGAGGCCTGGAGTTCGACACCTCTGCTCTAAGCGTTAACCATTACACAAAGTTTTAAAAGGGATTTTTGTAATTACCATT	3	61.5707
RAD_2873	TGCAGGAGATTTTAGATACCTGTGATTGACATTGAATGCATCATTTTCCTTGATTTCCTCCGTCAAACATCTTCAGTCGGAGCGCAGGAAG	3	61.5707
RAD_13101	TGCAGGACACCGGCCCTCGAGGCCTGGAATTGCCCACTCCTGATCTAGAGCATCATGAATCAACAAAATATGACCAAGAAGACCCAGGACT	3	61.5707
RAD_10491	TGCAGGTGAGAAATAGGTGTGAGGTGTCAGGTATACACAAGCTTCACCTCTGATCACAGGCAACATCTTTTTATGCATTTGAGTTATCAG	3	69.4007
RAD_8650	TGCAGGCCTGACAGCAGGAGGGAAGATTGCTCCCAATTGTTTCCTGACGTCTTCATTCATTACTCGGTCGAGTCATGTGGGACGTCAGCGT	3	69.4007
RAD_26012	TGCAGGAGAGCAAGGGGAGGTCAGAGGTTATTGACAGTGGTGAGGGGGAAGCGTTCCACCTCTACTCCTCGAACGCTCTGAGCGACTCGGT	4	0
RAD_13134	TGCAGGCGTCACCTTTTTTCATCGAAAAGATGACATCACACCTGCACGTGCTAACACGTAGCATCGCCTCCAAACGCCACAGCCAGCTGCT	4	1e-07
RAD_30926	TGCAGGCTGGCTATAATTAAGCTGTTCTTACACGAGCAGTTTGAAGGAAAGAGTTGTGCTCCGGCACGTCCGAGCCGTTCATTCATCAGCA	4	0.0327205
RAD_28042	TGCAGGTTTTAGACGTGTCCTTGATCCAACACAGCTGTTTTAAATGTCTTGAAGTTCTCCAGAAGCTGGTAATGAACTAATCATTAGATTC	4	0.0327206
RAD_20113	TGCAGGGAGGAGTCCAGCGGCAGGGGAGGCGAGCCGCATTCAGGGGGCAGGCCCAGGCTCAGGCACTCACTCTCCAAGTCTGTCATGGTGA	4	0.0690791
RAD_55311	TGCAGGTTTTAGATCCTTGTACTCTTCTCCCACGACTTCTGCGTTTTCTTTTTACACTCATTGTGGCATTGTGATTTCACTTAAATGACAA	4	0.0690792
RAD_18393	TGCAGGACGCCGGCCCTCGAGGCCTGGAGTTCAACACCCCTGCTTTAAAGCATCAAAGTGTCCTGAAGCTTTTCTTTGAGCTGAAATGTTT	4	0.0690793
RAD_35543	TGCAGGCTGTGCCTCATGTTTCCGGCATGAGCTTGATGAGGAGCACTACAGCACTTCTCAGGAAGGGAAAGAAAAAGAGGAAACACTCAGC	4	0.0690794
RAD_46545	TGCAGGAAGTGGGGAGGAAGGTGTTTCAGGTCTTCATCTCAGTTTCTTATCTCAGTCGTTCAGCTTAAAAAAAACACAAAACAAAAAAAAC	4	0.0690795
RAD_34016	TGCAGGGAGGGGGGGACACACAGAAACCAATGTGAGCATCAATGGGGCCTCTCAGGCTGCTGCAGCACTAATTAGTCTCTCTGAACATTTT	4	0.0690796
RAD_27344	TGCAGGATTTCTGCAACTCTGATTACATCATCAGCCCGATTGACAAACACGAGACACAGCGCAGCTCGGTCATTAAACTACACAGTACTAC	4	0.0690797
RAD_5203	TGCAGGCCTTCAGTCTGAGGGGCCCGCTGGTGGTTTTGGTAACGCGCTAAACTGAAGGTTTCACCTTGAAAATAAGCAGACGCCGCTTTAG	4	0.386983
RAD_4016	TGCAGGAAACACAGTTGAAGGTTAGTGCAGCTGTTTACACGGTGATGTCATCAGTGAATGTCTGCTGAGAAACAGCAGCTTACTCACGCAC	4	0.694577
RAD_53232	TGCAGGTGCGAGTGCGATCATGGCCTCCAAGCTGAGCGTGCTGCTGCTGGTACTGACTGGCTCCACCTTGACGGTACTGGCCCAGAGGCGA	4	1.33902
RAD_1931	TGCAGGTGCGCGAGCAAGGTGCTTTGTGGAAGCGTGGCACTTCCTCCTCCTGTCTTGTGCTCTAATTTGATTACAGACTGATTAAACCCTC	4	2.51078
RAD_18594	TGCAGGAGAAAGCTGCTTGTGTTGTGAACGACTGAAGTGACAAAGCAAACAACCTCTGTCGTAAAACCATAAACCAATCATCATAAAACAC	4	3.25735
RAD_5018	TGCAGGACACCGGCCCGTGAGGCCCAGAGTTCCCCACCCCTGACCTAAACCATTCGAAATAGTCTCAGCGGAAGTGTGGCCACCAAGAAGC	4	4.49833
RAD_20971	TGCAGGTGAAGCACTTCATGGAGGATTCCCTCCCTGATGGCACCTCTTCTCGTCGCCGTCTTTAACCTTTCTGATGCTTGATTGGCTTGCA	4	5.82409
RAD_22771	TGCAGGATTGCCTATGTGTGTCTGTGTGTGTGCGCGTTGGCCAGAGAGTGTGAACAACAGACAGGGATACAGACAGCAGACACGGGGGCAG	4	6.5685
RAD_22709	TGCAGGAAACCGGCAATCGAGGCCTGGAGTTGCCTACCCCTGTGCTAAAGCCTGGAAGAAGACCCAACTGTCATGCTCAGATGGGAGGAAA	4	10.6745
RAD_57134	TGCAGGACTGGATCCAGTTAAATGTTGCCGGCAATCATTTTTCTCACTTTGCTTGAGCATTGCAAAAGTATAATGAATGTTAGTGTGAGAA	4	12.0255
RAD_26233	TGCAGGAGCCCAAGGCCATCCATACCCCCACCCTGCTCCAATGTACCTGCTTTGACCTGTCCCAGACCTGCTTTATCCAAGCCCTTACGAT	4	12.5738
RAD_47973	TGCAGGAGTTCCTCCAAGCCTCGGGGCTTTTATCTTATAAAATAGGGCAGGAGGGAGAGATCGGTGTTGCCATCTTTCTAGATTGACTAAA	4	14.3587
RAD_38468	TGCAGGAACAACAGCCGAGGCAAAACACGAACAAAAACCGACCATATTTGCACACGCAATGCTAAAAAAAGCAATTGCACACAAGCACTCC	4	14.6043
RAD_44239	TGCAGGTTTGTTGTGCAATGCATTACACAATTTACTAAATTATATTGCGCCAGTGACACTGCAAGCAATTAGGCAGCACATTGGCACTGTG	4	14.7176
RAD_33662	TGCAGGGTTTCACTGATGCATCTGTTTCTATCAACGCAGTGTGATTCCACGCCATTCTCCGTGGCTTATCATCTTTATAAGAGGTGTCACC	4	19.4831
RAD_57836	TGCAGGAGACTGAGGTTAAACTGAAATTGAGCTGCTGTCAAACCTTAAATCTGCGCTATGGCAGAATTCTGGAGTTCCGACAGTTGCAGAA	4	19.4831
RAD_17600	TGCAGGCCTGGGGGAGTTGGTATCAAGTGCAACATGTTGCTGCATAGTTCCTTGAGGCCTTTTAGTTGGTGTGCAGTTGTTTGGGTTGTAC	4	21.2396
RAD_30863	TGCAGGCCTGCAGCTTTCTTTGAAGCTGTGCTACAAGCAGCGGTCACGAGAGCATAAATAAAGGCCGGCCTGCGACAGCTTGGCCACATT	4	21.2396
RAD_31202	TGCAGGGTGATTAGATAATGATGCAGCAGTCTTTTTATTTCACTGTGCACAGTTGAAGCTCTAATGCAATGACTCACACATGTGCAAGCAA	4	22.6173
RAD_46024	TGCAGGGGTTAAGAATAACATAGTACAGAATAGAAAAGTGACTACTTCGACCTGTCATCGAGTTTGCCAGGCTACTTCCTAAGATTTAACG	4	23.1784
RAD_60013	TGCAGGACACCGGCTCTCAAGGCCTGGAGTTGGCCACCCCTGGTCTAAGGTTTACATTTCACAAGTTGTATTCTGCACCACCGGGTCAACA	4	23.4236
RAD_36842	TGCAGGTGCATACAGGGCAGGAAGAGAGGGAGGAGTTGAGAGTTGACGCATCACTAACTGAGTGTGAAGATTTATCTGTAATTCTCGAACC	4	24.6606
RAD_48874	TGCAGGACACTGGCCCTCGAGGTCTAGAGTTCGACACCTGTGCTCTACAAGAATTGTCACTGCTGGATCCATGCTGCAAACCTCAAACCCC	4	28.8701
RAD_37747	TGCAGGACACTGGCTCTCGAGTTCGACACCCCTTTTGTAGAGCATCTGTGCCTGCAGAGGGTGCCATCACTGCAGGGCCTGCCAGCATACA	4	28.8701
RAD_39006	TGCAGGAAAAGCGTTGGAATGGTTGGGGCGCGTTCATAGCTCTGGCAGTGGAACTGACTATTCAAGCAGTCTGCGAGGATGAATAGAAATC	4	37.8855
RAD_23036	TGCAGGCCCTGCGTGGACGTCTAGCAAACAGATTTGAATATGGCTAGAAAACCAAGCTGCCAGTCTTGTGTCTACAAGTTTGGTGGCCATT	4	38.2498
RAD_13667	TGCAGGGCCGTACTCCTCTACTGGTTCTGCCTCAGCTTCGGGCACACGTTCACCTTATAATCGGTGTGAAGCGTGCCTCCACACGGCCAAC	4	38.2498
RAD_57325	TGCAGGTCTGTGTGTGTTAGCTGGAATGTGGCTTCTCCTTACCTGTTGTTATTCACGAGTGTCTCAGTGAGAGCACGGCAGTAAGATGAAG	4	40.6957
RAD_35184	TGCAGGGACACCGGCCCTCATGGACTGAGATTGCCCACCCCCGCTGTAGATACATGTTTGCTGTTAGCATGTTTGCTTACTGTTAGCTTCA	4	47.5199
RAD_47598	TGCAGGAGGAGGGCACATCATCAGCACAGAAGGTACCTCTTCTAGTTAGCCAGCTAACAGCAACAGCTTTGTTAATGTCATGTCAAGGCAG	4	48.5235
RAD_36938	TGCAGGCTATCACCTCTCCCCTGGCCACAGGTTCAGATCCCAGCCCCCACTTGCATAAGAAGCCCTCCTACCCGTCCTTCTCTTCGCACTC	4	48.7883
RAD_30879	TGCAGGGGAGGAGGCAGAGGTTATCACCTGTGGGAACAACACAATCAATATTGCCACCTTCCATCCCACTTACTTCTGTGTCTTGTTTCTG	4	49.3305
RAD_3225	TGCAGGACACCGACCCTTGAGGTCTGGAGTTGGACACCACTGCACTAAACAAAGATTAAGCCAAAATTTCCCAAATATGGGAGCTGCAATG	4	49.3305
RAD_49216	TGCAGGACACTGTTTACAGTTTGCACTGAGTCAACGGTGTGTTCAGGAGCAGTGCAGTCATTTGAGTGTTATTAGTTAAAATAGTGTTTGT	4	49.4222
RAD_905	TGCAGGTGACTTCACCACCGTCACGTTACTGTCAATACGTAAGAAATCATTGATTGTTTCACTAAACGTTACCAAACTGATTTTTTAGATA	4	49.4222
RAD_59359	TGCAGGAGGCTTTGTTAAATTAAATACGGAGAGCCTTCATTGCCTCGCTGTGGGCTAATAAGCCTAGAAATGCAGCCTTCAAAGGATGCAG	4	68.1553
RAD_48928	TGCAGGTCTGATCTCAGTAACAGAGCGCGGTCGAGAGCGTTTGAGTAAACCCTGAACGAACTCTTCATTAAAGTTTTCATTAAATATGCAG	5	0
RAD_50735	TGCAGGCTCTGGTTTTGCTGTTGCACCTGTGACAGGTGGTAGTTATCTGCACCCTCGTGGTTTGAGCTTTACAGACCGGCGTTTTACCTTG	5	1e-07
RAD_46728	TGCAGGCCAAACAAACCGCTGTCAGGTTAAAACATATTAACGGCTCATGAAACGAGTGATGTTCAGTGATGACGCTCTTCTCTTCTGAGGC	5	2e-07
RAD_24786	TGCAGGGTGTTGGATTAAACCACTGACAGCGCTTTTGGCTCAGTCACGGATTTCTCTTCACGCATTTAATGCATGAAGATGATCATCTTCA	5	3e-07
RAD_18642	TGCAGGGGTTTCAGTAGTTCGAGCTTCAGTGGTTTTCTCAGCCCCGACCGCGTCCTCCAAATAAACACTCAGATCTGACAGTTGTTTCTAA	5	4e-07
RAD_24253	TGCAGGCTGTGGACTCTCCGACAGCGTGGCGGGCTGCTGTGCTGCTGTTGGTATGCCTGCAGCTGCACCGGCCGAGCCCCGTACACGCTGC	5	5e-07
RAD_19894	TGCAGGTTCTCAGACAATCTGCCTTTGGAAACCAGGTCAGTCGAGTCCGGCGCTTCTTTCACATCAAACTTTTCGAGAAAGCAGTCCTGAT	5	0.280807
RAD_32422	TGCAGGACACCGGCCCTCGAGACCCGGAGTTCCCCACCCCTGATCTAACCGCTCTTCTTCTCCTTTCCTCTTTCTTACATTTTTCTTCATT	5	0.855286
RAD_24636	TGCAGGCTGTTGCACTATAGAGAATGTATGCTTCTAATTCATACAAGCATTTGGATAATGGGAACTCTGTTCCTGAAAAACAGAAGAATAA	5	9.39367
RAD_49125	TGCAGGATTTGGCTCCCATGGCCTCTCTTGTAGTAATTGAATGCAGAGAGTGGGTGTCATTTGTCCTGTGTTCCTCTAGGGAAGCCACTCT	5	10.4225
RAD_17735	TGCAGGGGCTCTACTCAGAAAGTACTTCAGGAATCCAGCACATAGCAACAGTGTGCTTCCTTACAACATTTAAGAGACAGGTCACTGAAGC	5	10.776
RAD_32708	TGCAGGCCTGGTGTGACAGCCGATGAGGAAGCTAGGAGATGTGGGAGAAGTGATCTGCACAGCTCCGCTGCTCAAGCTGTCACTTTAGCTT	5	11.6526
RAD_50346	TGCAGGAACTTGCTGCTTCCTCGTGGTATGCCTTCTGAGCGCCCCTGGGCTCGGTTCCGTGTCCGGATCTACAGGGCCGAGGGTTTGCCCA	5	12.7467
RAD_25363	TGCAGGTCCTCCCACACCGTCCTCCTCTTCTACTCCCACCCCAACCCAGACACCTCCTCAGCCAGAGATTGTGGCCATTGATAGAGAGGCA	5	14.1077
RAD_10923	TGCAGGGCTTTTTGAATTTTCTCCTCAAAGTCTGATGTTAGTGAGCCCACTGTGCATGAAGAGGGGAGAATGTTTGGGGGTTTGTTGAGTT	5	20.238
RAD_56741	TGCAGGACTTGAAGCTGTCCTATATTTAGAACTGCTGCTGTCTGCATCAATGCGTTTGTGCTTTATGTGTGTTAATCTGCACGATGTGAGA	5	20.238
RAD_40898	TGCAGGTTAGGCTGTCTCTCTTTTGCTGCATACTCTGGAGTATGAGCAACAGGGGAAACTTCGAGTCACCAAAAAGAAAATCACTGGAGTA	5	22.0217
RAD_22586	TGCAGGACCAGCCTGGAAAAACGCCATTACACAAACACCTCTCACTGATAAGGTCTCCGCTGGGAAACGGAGCAGACAGTGTTTCCTGATG	5	22.0217
RAD_45379	TGCAGGCATCCAAGCATGGAGACGCCATTGGATGTTCTGTCGAGAGCAGCATCGTTTGTTCACGCGAATGAGGAAGAGAGTAAGTTTTATC	5	25.7229
RAD_61268	TGCAGGGGCTGATTTCACTCGGGCTCCTCCAGCGGCGCAGGCTGTGTGAGTTTAACCCTCGCGGGCCCAGGCAGAGAGTAATAGCTCAGTG	5	30.9935
RAD_11863	TGCAGGAAGTGGAGAGCTTCTGCATTCAGACTCGTGCTCAGCATTGAAGGAACCTGCACAGAGGGGGAGGGGGGTACAATGTTTATCAATA	5	30.9935
RAD_845	TGCAGGCTGCAGGTGAGAAGGGCTTTGGTTAGTTGGGATGAAGGCTGAAGGCCCGCTCTGAAATATAACACCGCGATAACGGCACCTGCTT	5	35.2982
RAD_26693	TGCAGGACACCGGCCCTTGAGGCCTGGGGTTCCGCCACCCCTGGTGTAGAGTGTAGGCCTCAGTGATCTTTATAGAAGATGTTTCATTTAC	5	40.3079
RAD_9896	TGCAGGATAAACTGCAACCCAGTGACATGCATTCAGTTTGTCTTCACACCACACATGCATACCATATGACATACCAAAGCTGCTCCGCTTT	5	40.7777
RAD_54350	TGCAGGGATGGAAGTTACTCTGTTATGAATGATTGTTTTTTGTTAACACAGGCTTATGTGATCTTTCTAAATGCCAGTATGTTTGTGGTTC	5	43.7013
RAD_60052	TGCAGGAAAACGTCGTCTTTAAATTTCTTGTGTGCATAATTGTATTTGGATGCAGGAATGGTTGCATTTAAACCCATCTGGGTTTCGAATA	5	46.2662
RAD_47609	TGCAGGGTAAACAAATGTGCTCCCGGTCGATGGTGGACAGGTACGGCATCACACTCCTTGTTGCTAAGCTGTCCGCCTACAACATCGAGCT	5	46.2662
RAD_5403	TGCAGGATTTAACTAGCAGGCATGAAACTGAAGGAAGCTCTTCACATTGACTTTAACAGGATTTAGTGAGATGAAAGTCTGCTGGGAAGAA	5	46.6229
RAD_33817	TGCAGGTGGTGGACCCAAAGGAAAGCAGCCCCATGTGGTTTTTTTGACAGCTGAGCTGGCTAGGCCTCAGGAGAAGGGTCCCAGTTGTTCA	5	46.9771
RAD_50684	TGCAGGCCTTGAATGAGGCAGTCAGCCCTCAGACAGCGTAGGACCAACAGCTTCTGGAAAGAGTCCAGGATGACATCCCACGCTCCTGGGA	5	47.9977
RAD_36355	TGCAGGTTGCTCTCAACTTCCTCCAACTCATGCAGGACCACGCTCCGCTGCTGCTCGATTTCAGCCTCGTTAAGGGAGCAGCTCTGCACGA	5	47.9977
RAD_31933	TGCAGGTCGAACTGGACGAGCCGGAGAAGAGCCGCCAGCACACCGCCAGCAGCGTGCCCCGCACGCCGCTTACCACCCTGAACGCGGAGCT	5	48.4435
RAD_6662	TGCAGGTACACATGATGGATCGTGTTCTATCTACAGCCCTCAGTGTGGTTTTTAATCACCTCACAGTCACATCACCCTGTCTCTCTCTCTC	5	53.7286
RAD_5160	TGCAGGACTCTTAAACCCTTTAGCTGTTCCTTGTCGACCGTGGTTCCAAACAGGGTGATGTTGGACATCCTTTGACGAACAGTGATGTGCT	5	53.7286
RAD_45803	TGCAGGAATATATCGAAACTGTCACTGGCTGCATCTTAAAATGCATCAATGATGTCACAGACAAGCACCATCACTGTCCAGACCAATCAGA	5	54.6042
RAD_25268	TGCAGGGATTAAGGCTAGCTTATGGGCACCTCATTCTCCAGCTTGTTGAAGTAGTACATGGCCGCTTCCTCGGCAGAAACATTCCGAGTAT	5	54.6042
RAD_29902	TGCAGGTACCTGTTCCAACACACAATGGAAATGAAACTCTGGCTTCAATACAACCTCAGCAATCTTAACTACTCTTGGGTTGGCTCGCCAT	5	54.6042
RAD_31898	TGCAGGGAGAGGCTGGGGGGTGCCCGGTGAGTTCTGCTCTTTAAAACATGTAGCCCAGATTAAGGTCATTTCTCGCAAGTCTTCAGAAACA	5	54.6042
RAD_1509	TGCAGGGGCTGATTTTCCTGTTCAGCTCCTCCTCATCGTCATCCCTTCTTACCCTCATCACCCCACCACTCTCATCCTTTGTTCCTATTCC	5	54.6042
RAD_56567	TGCAGGTGTTCCAGTCACACCCTAACAGGTTTAAGTAAGATGGGGAACTGAGGCGAACGCCAGTCAGGCGCAGTCTCTGCGTGCCTACACA	5	55.5882
RAD_39623	TGCAGGAAGCGTTTCTAATCATAATTATATCAAAGCGTCAGCATCACTAACAGTGCTGGAGGCCAGAAGCTGTAATGTGGTGAGGGTGCCA	5	55.898
RAD_6808	TGCAGGCTGTGGGAGGATAATTAATGTCAAAACAGTGCTTTGGTACAAATATACCCTCGGCCTGACATGGCTACAACGCACCAGCAGGCTT	5	55.898
RAD_37773	TGCAGGGGGGTGACACTACATGGATAAATCCCAGGGTAATTCTGGGCAGGTGGATTTTTCATACCATTTTCTTCAGAGGTAGTATGGCTCT	5	55.898
RAD_58690	TGCAGGGAGGGTTTGATGCTATAAACACTAGCTTGTCATTCACACAGAAGACACAAGGAGAGGTTTTATAGCCCATAGTGGGTGTGACAGC	5	55.898
RAD_26615	TGCAGGGACACCGAGCAGCCAGGAGAGGTTGGAGCTCCATTTGATCCAAATCTACCCGAAGTGCAGCGCTTCCTCACATCCTGCGAGCTCC	6	0
RAD_51712	TGCAGGGGGCGTACTGGCTGCAGGTGGGACGGGAGGCGCTGCTTCTGAAAGAAACCCAGAAGAAGAAGGTTGTTCACGAGTGGCCGTACGA	6	1e-07
RAD_57624	TGCAGGCTCAGTGGGCAGCGCTGGAGCAGCTGGCAGCGGTGAGGAAGAAAAGGCTGGAGGAGGCTCTGGCCCTCCACCAGTTCCAGGCGGA	6	0.547994
RAD_43783	TGCAGGCTGTTAGCTGCATCAGCACAACAGTGACGCCAGCACAGCTGTTCAGTGAGGCGAGCACGCGTCAGCCACGTGCAGATTCCAGCTA	6	0.547994
RAD_45521	TGCAGGAAGATTGCACCACATTGTGTTATAAGGTCTGAAAAGTTGACATGGAAGTGCTGGAAGCACACTGCTTCCTCTGCACTGGAAGAGT	6	0.547994
RAD_13947	TGCAGGTTTTAGGTCCTGAGTCACATGATTAGTTCATTACCAGGACGCATCTAAAACCTGCATCACACCGGCCCTGGAGGCCTGGAGTTCC	6	0.547994
RAD_29967	TGCAGGTTACCCGTGTGCACAGTGAAGCCACTGACACAACACTGAAAGGTTTCACTGGTGTCAAGTCAGCCTCCACTTTGTTTTACGTGCC	6	0.547994
RAD_47199	TGCAGGAGGAGAGGCAGCAGGTCAGTCATGTACCAGGTGTGTGTGAGAATCATGTTTAAACACAAGGACACGCCCACACGTGGGAATGGTG	6	0.547994
RAD_50507	TGCAGGGGTGAAATGACTCTTCCATGAAGTACTGGTGATTGAACACATAATCAGCTATGCTTCTGACATCCATAGTAGAAACCAAATCCAC	6	0.547994
RAD_32734	TGCAGGGCCACAGGTAAAAACGGCAGACAGGTGGAGGTGTTACTGTTCTTCCTCTTGCCCTCAGATTCAGGACATCAGCGTGGAGACGGAA	6	0.547994
RAD_46013	TGCAGGTTCAGGTGTTCGGTTTCATTTACTCCTGCTCATCCTGAGCACCCTCTGCTGGACACTAAATGAACTGCAAACAACGGGCTCTCTA	6	0.950333
RAD_27579	TGCAGGATTAGGTGGAACACACGCCTTTGGTGCAGGATCGATCAGGTCAGGAGATGCCAGCTGCTAAATTTCAGAGTTTGGGGATGTTTTT	6	1.06987
RAD_21355	TGCAGGGAAGAACTTCAAAGTAGGGAAACTGTGGACTTTGACAGCCTCAATCTCATTGGCTGTGGAGTCCATTTTGGCTACAATAGTGTCG	6	2.39992
RAD_42530	TGCAGGGCTGAAGAGGTTAAACATTTCACTGAGGTTGGGATGCCTGTTTGATTCGCCTCGATGAGCTGGTGTGAGTCTATGGCTGATGATG	6	5.94608
RAD_13757	TGCAGGAGGAAGAGAGAGGGAGAGGTGTGCTGGGGAGCTAAAAGTCCAAACTCGGCAAGGACCCTTGCATCATTAAGTTGTCAAGTGGATG	6	8.61711
RAD_40266	TGCAGGGGATATGCACAGCATCGTAGTTTAGTGTTTTACAACCTTCTTTTTCTATGTTATAAAACCGTTACGCACCCTGATCCAGCCGGCT	6	9.35186
RAD_34244	TGCAGGTATCGGTTTAGTTCTTCAGGAGCTCAGAGAAGCTGGTTATGAGAACGACACTCTGATAATCTACAGCTCAGACAATGGGATCCCC	6	9.35186
RAD_18589	TGCAGGGCATTGACCACTTTGATCTGGTGCTCCTCTCCCAGAGCCTGAACACAGTGGTGAAACAGAGAGTTGATGTTGTCTTGAATGCGCT	6	9.35186
RAD_25276	TGCAGGTTTTACAAAATGAATATTAAATGTAATATCCTGTAGCGTTTTCATGCATCTGTGGATCTGGGTCTGTGGAAGTGGGTACTGACTG	6	11.3891
RAD_9271	TGCAGGTCTCTTAACTCTGTTCAGCGTAAAAGTCACATTGAAATGAACAAATTTGTAACACTTTGCATAATTGCTGTGTCGAACATACTGT	6	11.6153
RAD_11702	TGCAGGTCCCTGAACTACTTAAATAAACAAAGTCCTACGGAGCCAGTGAGCACTATGACTCTCAATCCGGTATGGCAGAATGGAGTACGAT	6	13.302
RAD_918	TGCAGGCCTTTGATTTCACACTAGTGCACAAACTTGGCGCACATAACAAAGTTCCAGATGCGCTGTTTACCTCTGACTTGTGAGAGGCCAA	6	13.6612
RAD_24591	TGCAGGAAAACCGTTATGGCCTCTGCGGATGGTTTCCCAAACTCGCCGTAGCTGATAACTAAACACCCCGCCCCCTTATCCAAATATGGTC	6	14.9768
RAD_51286	TGCAGGACCGACTCCAGTTGGTGGCCAATCAGAACAAAGCTCTGCAGGCCCAGCTCAACGAGATGAAGAGGAAGCAGGCCGAATCAGACTG	6	16.4219
RAD_47945	TGCAGGACACCGGCCCTCAAGGCCTGGAGTTCGACACCCCTGACTTATATGATGACACCGCCATGGTCTCCCATTCATTCATCCTTGGCTC	6	17.5902
RAD_41275	TGCAGGACAGACGAATGAGCTGGGGATTCTTGCTTTAAATAAAAAAGATGTTCGAAGATGAATGGAGGTAAGGAGGGGTAGTCGAGTGGCT	6	17.6903
RAD_53318	TGCAGGCGTTGAATACTGTAGCACTGTCCTGTTGAAAAATCCAGACGAAGGCCTTCAGTCATGAGGGATGGTCTCTGCAACATCTGGACAT	6	21.6653
RAD_45507	TGCAGGAAGAGCAGAGCAAAGGTAGCGATCGAAAAATACATGCAGGTTGACGTTACCAGCTCGCTCTTTAACAGTGTTTTCTCACTTGACC	6	21.6653
RAD_2089	TGCAGGAGGCCAAGGCCCAGATCAGTGTTGCCCAGGAGGAAAACTTGAGACTGAGCAAAGAACTGGAGAATGCTGAGGAGCAGATCCAGCA	6	23.405
RAD_26742	TGCAGGACACCAGCCCTCGAGGCCTGGAGTTCGACACCCCTGCTCTATCTAGTCACGCTTCCTGGTTTGTTCCCTTTTTTGTTCAGTCTGT	6	24.7013
RAD_37920	TGCAGGGCATTTATGGCCTATAGGTCACACCATAAATGCACAAAGACTCGCAAAGGTTAAACAGCGAGCGCAACACAAAACAGCACAAAAG	6	25.2058
RAD_21481	TGCAGGGGTGAGCTGGGTGTTTTGTTTTGTTTTTTGAGAAGTCATAATAAGTGGAAGGCTGTCTTACCGTTCATGTCACCGTTTACTTGGG	6	27.5299
RAD_21550	TGCAGGCTCCGCTCCTGTGTTATTAGCTCACAGACTGCTGCCAAGTGCCTGTGCAGGTCGCACACTATGGTCTACTACAGGTCCTGTGAGG	6	31.9034
RAD_6135	TGCAGGATGGTTGGAGGTAAGCTGTGATGCAGCTGCTCTGGCTGGATCCCCTGGGCTGCTTAAGGCGGTGTTAAGAACTGGCACTAATGTT	6	31.9951
RAD_21002	TGCAGGTGTGATGCCGAAGCGAGGCCTCGATGTGAGCTCCTGTGAAATCTTCAGGTTCTACAAACTGGTGACAATCAAGAGTCTCATCGAG	6	31.9951
RAD_19091	TGCAGGCAGCTACATCAGTTGTCGCTACCTTGGTGGTCCTCCCGTCATAGTTAGCTGTAGTAATCAGCTATAGCATTTCATTCCCCAGGCA	6	32.6026
RAD_2441	TGCAGGACTTATAGAGGAATGCCAAACTGCTTCAGTTCCACATGAGGATATGTTAATTATCCGAGTGTGTATTCTTGACCTGCTCGTGAAG	6	32.6026
RAD_35533	TGCAGGAATCCAATGGGGGCGTATGATATATTCCAAAAGCGATTTGACAACTCGGTGTGAAGCGCAGAGTTGCTGCAGGAGACGGTAAAGT	6	34.6012
RAD_8576	TGCAGGTTTTGCCTTAATTGCTTCTCACCGCCCCACTCTTCTACTTCTGCTGCTTGTTCTTCATCATGCTTGTTTGCCATTTGCTGCTCTT	6	42.8135
RAD_31726	TGCAGGTCAATTAGAATGTCATTAAATCTTTAACCTGTTCAACAAGATGCTTCATGTTGTCGTAGAATCAGTGAACCAGTGCTACTCAACA	6	43.6444
RAD_15744	TGCAGGGATGATAGCCTGATCTGTGTCTTCTTTTCCATTTGCCAGTCAAATAAACAAACAAACCGAGAAATAAGATGAGCAAAAACCCAAC	6	45.5853
RAD_1833	TGCAGGCATCTCAGCAGCTGCCTGAGTGTTGGGCCATAAATAAATATGGGGACAACATGAGAGAGAACACGCACACACAGACATGCACAGA	6	45.816
RAD_49554	TGCAGGCTAGCACACAGCTAGTTTCCTATTTTCATCAACAACAGGAACATTGGCCACTCCTAAAATGTTTTCTGTCTCTCTGATAGGTTTA	6	45.816
RAD_52201	TGCAGGCCCACCACCCACAGAAGTCAAGAAGTCAAGTTTCCAATTTGGACTTGCCCTCAATGAGACGTGGTGGGGAGGGGTGGGTCCCCTT	6	45.816
RAD_13529	TGCAGGGATTCTGTGGTCTCCCATTTGGACCTGAAAACACCAGCAAGGATAAGAACCCCAAAGTGAGCATCCAAATCGGTTTTGTCCAAGA	6	45.816
RAD_2216	TGCAGGCCTGGCTTCACTGGGGCCAGCTGTGAGATTCGGGTCAACGAATGTGCTGGAAACCCCTGCCGCAATGGAGGAAGTTGCACTGTGA	6	46.2196
RAD_50320	TGCAGGTCAGTGGGCTATTGTGATGTCGAGCCCAGCAATCAATTACAGGCAGCGGCGGCGGTTGCCGGGGGCAACGGGCGGAACAGTCAAG	6	46.2196
RAD_10831	TGCAGGAGCTTCTCAACCCGCACAGACAGTACAACCCTTCCTCCCACGTTGTTTCCGGTGCTCTTGCTGGAGCCCTGGCTGCTGCTGCCAC	6	46.2196
RAD_54688	TGCAGGAAGTCAGCAAGTTCAACAGAAGTCACACATGATGACAGGATGGTTAAACTCCAAGAACCTATGTGCACTACAACAATGTTTTTTT	6	46.2196
RAD_12707	TGCAGGTTCCAACAGAGGAAATGTGTGAAATGTGGACGGGCGATGTGAAAACTGGGACACTGACAGGATTTCTAACGATGTAAGTTTCTGA	7	0
RAD_10602	TGCAGGCGAACAGTGTGCTACAAACACCTGACTCACCTGTGAGGCTCTCGTCGTGGGTCAGCGTCCTCAGAGGGACTTGGGCCTTCCCCAG	7	14.8006
RAD_45541	TGCAGGTGACCATCTTCACTGAACTCCTGGTGTCCTCCAAGCAAACGATTTCCTTTCCACAACATATTTCTTCTGGATTTGCTACAGAACA	7	14.8006
RAD_34561	TGCAGGGTGGAGTTCCCCACCCCTCCTTTAAAGGAACCAAAGGCAAAATAATCCAGAGGTGTAGAATTCCAGGAACTAGGCATCGGATGCT	7	14.8006
RAD_27376	TGCAGGGGGAGGAGGAGGGGGCAGGTCAGGACATTTACTGTAAACTGAGCACTTACTACGCCTGAACGCAACACCTGACTCTTCACTTCCT	7	14.8006
RAD_6676	TGCAGGGAATGAAAACTAACTCCTCCCCGCTCTGTCAAAGGAAGGAGGACGTGCACGGTGCATCCCCCAGGTGACCCGCTGCTGTCGGTGC	7	14.8006
RAD_13620	TGCAGGACACCGGCCCTCGAGGCCTGGAGTTCCCCACCTCTGGTCTACAGCATGCAGATTTGCAAAGGAAAAACACTAGTCTTCTCCATAT	7	15.7713
RAD_17040	TGCAGGATAAAATCAATGTGCCATTCAATGTGATTTATAGCTGAAAATAATGGCACTGTTTAGGCGGGGGTGTGAGTGGGGGAGGGGGACG	7	15.7713
RAD_4902	TGCAGGGTCAGAGAATGGCAAAGAAACAAGAGCACGTTTATGAGCCAGCGCTGTTCCTTGTTTTGGTTTAGTTATAATTAAAAAGATAAGA	7	16.0845
RAD_4245	TGCAGGGAAACAAAAACTCCCCCAAACTACATTCTGACTTTTGCTGTGTTGGGTGAAGATTTGTGTTCAATGTTCACCCAACACAACAAAA	7	16.8186
RAD_1779	TGCAGGGACACCGGCCCTCGAGGCCTGGAGTTGCCCACCCCTGGTCTATAGGGATAGATTTGGGATGAAATAATAAGGCTTCTAGTAGTAG	7	17.0595
RAD_22500	TGCAGGTAGGCTGCTGAACGACACCAATGCGGTGCCCATAAATTTCACCGCAATCACGGGGAAGTTAAGCCCGAGGACGCACTCAGAAACA	7	17.0595
RAD_48004	TGCAGGACGTGACTGCCAGCGATGTCGGATTCTATGAGAAAACCAAGTGTGAGCTGACTTTGCTTCTTGTGCCAAGCTCACATTCACTCAA	7	18.0863
RAD_14722	TGCAGGTGCAAATGCCAACAACGTGCTTATTCCAGTCAAAATCAACTTCCTGCCTGTAATTGTTGACAAAGCACAGCCATCTATGTACTAG	7	18.0863
RAD_44513	TGCAGGCATTAGTTTATGCACGCCTCTCTTAGGGCCAGCCTTTCATTCAGGCTGAAGTCTGGGCTTTGGCTGGGCCACTGCAGCACCTTGA	7	18.5671
RAD_42048	TGCAGGTCATAAAGACAAAGAGCGGAGCAAAGTTGTGCTGATTGAAAAAGGATCGTATCAGAGGAGTCTGGTTCTTTAATAAAGCATTTAA	7	22.3799
RAD_45657	TGCAGGACACCAGCCCTTGAGGCCTGGAGTTTCCCACCCCTGCTTTAAAAGGGACATCCACAGATTAGTAGCAGCATGTCAACCAGAGACC	7	23.3946
RAD_61266	TGCAGGCGGTGCAGTTTAGTGTCAGACTTTTAGAGTCCTGAGAGTATTGAACCTGTTTAAAAGTTCAAGGTTTGTCCATCCAGCCTTTGCC	7	26.5791
RAD_14907	TGCAGGGGAGCCCAGAAATACCCTGCTGTGAATTTGTACTGAATACAGATCAAAATGATAAATTATATAAGGCTCTGGAGTACAATACCTT	7	26.7237
RAD_29635	TGCAGGACAGACAGGTGACGTGAACAATTTAAACAAATTTGTATGGATGGGAAGCACACTGAGTAACGAGCTTTATGTCAAGATCAAAGCA	7	27.3128
RAD_54994	TGCAGGAAGGGACAACCTTCTCATCTGCACTGCTGTCTGGATCTACACTTTGTAGTCGCGCCGCAGGGGATGATGTAGTCCTTCAGAGCTC	7	27.7138
RAD_51698	TGCAGGTACACAGTGTGACAACTGTCCATCACCTGGATCCTATTAGCCCCATTACAAGCAAAATATGTATGCATCCCTCTGTGCAAGGCAG	7	32.8669
RAD_10664	TGCAGGACACAAAGGGGAAATTCTGTCACCATGGCAATAACACTGATCACACTGTAGCTTCATGTGCACCATGGCAACCAGTGAAATGTCA	7	32.8669
RAD_57817	TGCAGGTACAGCTGGAGCTCCACTCGCTGGAGGCACCGCTGCATCACGACCTGATGCATTACCCTGATTTCTGCTTGGGATACCCTGTGGG	7	32.8669
RAD_31518	TGCAGGGTCACTGGAGGATGTGCTGCCATGGACATGAACACCTGAGTTGATATCTCGTGGGTTCAATCAATTTTATGGCTGTTTGCACTGA	7	33.8662
RAD_36893	TGCAGGAATGTCCTCCATTTCCAGCGCAGAAGGAGAGTCATCCGAATCGGCTGTGTCTGGAGACTGCCGGGACTGAGACGACAACGAAAGC	7	35.2249
RAD_43785	TGCAGGTTGGATTCAGACATCACAAAGATTATCAGGCGTATGTGTGGGCCAAAGCGGAGCATGCAACGCAGGTGAGCCTTAGCCCAAATTC	7	36.3881
RAD_21167	TGCAGGGTATTTAAACTAAAAGTCCTCACTAGTTAGTTGGTCTTGGTCCATAGTGACATGGCAACACATTCAAAGTTGCTGCAGATTTTTC	7	37.1393
RAD_17739	TGCAGGAAGTTGCAAATCTCCGTCTGAGTACAAGAGAAGAGGGTTAAGGGCAGTGAAGGGTCGTCTGGTAAAAAGGCAGCTACTGTTCGAG	7	38.1891
RAD_43627	TGCAGGCTCCTTAACCAGCCGTCACCCTCTGACAGGCACCTGTTTGGATGGCTTTGAGGCTTCTTCCAGTCCTCGTTACAGTTTCCCCGAT	7	38.4606
RAD_54014	TGCAGGTAGAGGAAAACAAAAGATAAGAGAATGGGAAGCAGACGCACAGTTTCTACACAGCAGAGCATGTAGTGGTACTTGTGATGGTTGG	7	39.0958
RAD_51502	TGCAGGCGAGTGGTATTCTCCGATTTCCCGGAGATTTATCTGGCCCGCAGCTGTTTCAGAGCCCTCTGTTTATCCATGATTTATCAGTTCA	7	39.18
RAD_25855	TGCAGGCCTGATCTCTGCTCCAGTAAATGTGAAGGTTCCTATGTGGTCGTCGGGTTTCTCCATTGCCCTCGACGCCAGGAACAAACTGATG	7	44.007
RAD_55403	TGCAGGGTTTTGTTTCTGGCACAGTATATGTGCATTGCTCATATGTAACTGTGTGTGGCTCGCTTATGCTGACATGTGGTGCCAAGACAGA	7	44.1151
RAD_21973	TGCAGGGGAGAGCTCAGTGTGCGCTCCGTCTCTCTAGTTTTCTTGCGACGTTTGCGAGCTGCTGCCGAATGCTCCTGCAGTTGCTTGACAC	7	45.603
RAD_17953	TGCAGGTTTCTCCCCGGCCTTTCAACCCTCAGTAGATCACATCCTCTGCTGTTTGCTGGATCAGAGTGTCAGTGGAGCTGCTTACATGTAT	7	46.6815
RAD_15442	TGCAGGCAACAAACCACTGGAGAGATTTCACATCACAAGACCCGTGTGCACAAGCAACTTCCCCTCCTAGCAGCTGGTAATTTGCTCCAGA	7	46.6815
RAD_2701	TGCAGGGTTCCAGTTTTCTTGTTTACTTCACCACAAAAACATGTTTTGGTCCAGTTTTAGTATCAGAAGCTTCAAGGTTTGCATTTGCAGC	7	47.9738
RAD_35402	TGCAGGTTGGGGTCGGACAGGGCAGGGCTGGGAGGAGTCGGAGGGGTTAGTCATTACAGTGCTGAGTGAGGTCTGGCTGGTTTGGGCCGGT	7	47.9738
RAD_36236	TGCAGGGGGAGCTTCGCCAGCGTTCGACGCTGCTGCATCTATACCGATAACAGATCAATACTCAGTAAGGAATCACAGAAGGGACTGCATT	7	48.7398
RAD_32455	TGCAGGAGCTCTCTCTGCTCTTCAGGACTGTTTTGAACACACTGACTGGGCAACAAATGGCAACCGCACCAACTTGGAGGAGCGCACATAT	7	49.0445
RAD_13496	TGCAGGAGACGCGAGGCAATCCTTGATGAAACCATTGTGGTTCGTGCTGACTAAAAGCCAGACTGAATCACACAGTGACTGAAATCCGCAA	7	50.2109
RAD_12775	TGCAGGGACTCTTTATGCCAGCAGAAAACATGGGTGAAGTGGCAGCAAGGGAGCAAGACAAAAAACAAACAAATGCCCGCAGAGAGACACA	7	51.9612
RAD_57799	TGCAGGAGCACACGGACCAAATACATTCCATCAACCTTTCAGCTCAGCAGAATGCCCCGAATATAGTGCTACCAAATTACAGCCCCACAGG	7	51.9612
RAD_8681	TGCAGGGTGCATTGCAGACAGCAGCGAATCAACATACAGCAAAAGGGCATTTATTTCAAAGAAAGTGGGCATTGTAGTGAAAGCCGCCATT	7	52.7072
RAD_53387	TGCAGGAGTCGGGTGAGTTTGGAGTCTCTGTAAGGCACATGTGAGGTCCGCTTGCTCCGGTCACCCAGAGCACTGATTACATTCCCCAGGG	7	54.725
RAD_44780	TGCAGGAACTTCTTGACAAAGAGAAAGCTGAAATGGAGGCGAACCAGATGAAGGAACGCAGCACCAGGAGCTTAAACTTTGGAGCCTATCA	7	55.2543
RAD_38714	TGCAGGAGCGCTGAAAACAAAGGTGACAATGTGTTTTGAATGGCCGCTTTTTAAGCAGAGCTGCAAGAAAATACGGTGTTTCATTAAGGGG	7	56.9945
RAD_27894	TGCAGGGGGCGCTGGTGATTGTGTGGGGGGTGGGCGAGTCAGTTTTATTCTTTACCCAGTTCAACATGCAGCCAGGCGGCTTCATTTCCAT	7	57.5896
RAD_48332	TGCAGGTACACACAGAAAGACAAAAATACTGACTGCAATGCTACTGCCTGGAGACAAAAGCCAGTCCAAATACTCCACTAAGTGCACAGCA	7	57.5896
RAD_15004	TGCAGGATGACAGCAGCTTCTTTTATGGTGTGTCCAGCCAGTACGAGAGCTCTGAGAACATGATTATCACCTCATCCACCAAGGTCTGTTC	7	58.937
RAD_26694	TGCAGGAGAAGCAGCTTCTTCACGCTCAGCTCCTGTTTGCTCAACAAGCTGCCGCAGCAAGAGCCTCGTTTTCAAGACCAGACTCTACATT	7	64.0384
RAD_54983	TGCAGGAAGTTGTCCTCTCTTGCTGACTTCCAGACACGATGATTACGAAGCGTCTGGATATGAGAACCGACACCACTAATCGCTGTCTCTC	7	72.0483
RAD_40386	TGCAGGTTACTGCAGATCCATTTTAAAAGGTGACGTGAGGTAAATGCAGGCGGTGTTATTTCCCACTAAGCTGCTCCAGATTTCACCCTGT	7	72.0483
RAD_27542	TGCAGGGGGCTGGTCTAGCGCGCTCCTCCCCTGCGCCTCAGATGCATTGAAGGCTGCGCCGAGGAGGTGAACCGTTCCTTCGCTCAATGCA	7	72.6597
RAD_17658	TGCAGGTTTCCCACAACACTTATCAGGGTCTGGGTAGCAGATGTGAGTGAGGAAGGAAGATTTTAAGACTGTTTTTTTCCCTTGAATAAAC	7	73.7996
RAD_8057	TGCAGGACACCGGCCCTCGAGTTCGACACCCCTGGTTTAAAGGAAAGTTGAGCTGAGAGAAGAGAGGATATGATGTCCTGGATATGTTTTG	7	77.4879
RAD_48466	TGCAGGTTAACTCATTTTGCATGCACACTATCGTTTTATGTTTCCATACATGCTCACCTGTATCTGTTTGAAAGCTATCTGCTGACACATC	7	82.9615
RAD_10975	TGCAGGTCTTCCTCCATTAGTCTGATGGCAGGAACACTGTGCTCATCACCACCAACACTTTAAAGACTCGGCTGGCTGCCTCAACCAATCA	7	86.4749
RAD_59305	TGCAGGTTAGAAACTGTACACACCTGCAGAGAAAATCAGCGTGTGACCTTTTGAACTATACTTCATTCTTCATTGCTGCTCTGGCGGTGTT	7	87.6771
RAD_39429	TGCAGGCTCTGGTCGTCCATGGCCCTTGTGTGTAGCATGGCAGGGGTCAGGACGTGCGTTCCCTGTCGGAGATACTCCTGGGCCGACTGGT	7	87.6771
RAD_24874	TGCAGGACACCGGCCCTTGAGGCCTGGAGTTGGCCGCCCCTGCTTTAAATTGTCCAACAAACTTTTGCCCTCTGAATTACAAAAATGGGGT	7	88.9303
RAD_15689	TGCAGGGACACCAGCCCTCGAGGCCTGGAGTTGCCCACCCCTGCTGTACATGGATGGTAATGTTTTCCTGTTTGTAGTGCGAGTGGACTAA	7	88.9303
RAD_22142	TGCAGGACACCGGCCCTCGGGGCCTGGAACTGCCCACCCCTGATGTACAGTATAGTGGCAGATAGCAGTGTACCTGGTTGGAGATGGGGCA	7	88.9303
RAD_39241	TGCAGGTTCATATAACTGAATCCCACTGTTTTGTTTACATCTTCTTACCATTTTCCAGACCCTGAGGCAGCTTTTGGGGGGTTTGGGACAC	7	89.5283
RAD_52109	TGCAGGGATGTCTACGGTGACAGTGACACTTTCTGACACTAGCGAGAGGTGCGAGAGGCAACCTGTGCGGGGGTGCCTCTGTCAATACACC	7	102.723
RAD_16700	TGCAGGAGGGATTTGAAGCTCTGGGCTTTGAACAGCAGGAGGTGAACATGTGAAAAGCTGCAGTCTGAAGAGCACCTGGCTACACTCATGC	8	0
RAD_55661	TGCAGGCGTTCTAGGACGGCAACAGGAACCCGTTTGTTCCTGTCAACACCACAGCGGTACACGTCAGCGCTCCGACGCCAACAGGCTTGCT	8	1e-07
RAD_23532	TGCAGGGTGTCGGTCCCAATAGACCCATTCCTCTGACTGCACACCTGATGAAGACCATGTAGAGGATCATACTTCACCACCTTCACTCACT	8	0.899332
RAD_51098	TGCAGGGATATGCTTCCCCAGACCGTCACTGACCCTCCATCAAATCACTCGTGCTGAATGACATTAAAGGAAACATTCTCAGTGACTTATC	8	0.977677
RAD_21950	TGCAGGCTAGACTCTCAGTCAGAGTGGATTTCCCTGTGATTAGTAATGTTTTGTATGTACAGGAATTAGCATTAGAGATGGTCTGAGGAGC	8	1.31065
RAD_40091	TGCAGGAACGGGGGCGGTATGCTCATCTTCACCCCAGAAACATCTCTTGGGTCTGGGGGTGGATGGCCCCAGAGGCGATGGTGCCTGGAAC	8	1.47256
RAD_30930	TGCAGGACACCGGCCCTCGAGGCCTGGAGTTCGACACCCCTGCACTAGTGTCTTGGCAGTTGTTCAGTCACATTTCTCAATAGTTTTCTTT	8	4.63446
RAD_9261	TGCAGGACACCGGCCCTTGAGGCCTGGAGTTGCCCACCTCTGCTTTAAACCCTAACCCATAACCGGCAGTTAATCACAGCTCTACTGTACT	8	4.63446
RAD_50192	TGCAGGGCCTGAATTCTAAGAGCAGCGGCGGAGTGACACCAGAAAACTGAGGAGCTGCTGCCTTTGAGAGAGAGCACTTGCCCCCTCGCAT	8	7.42819
RAD_46262	TGCAGGGCTACCGCTGCTTATTAGGCTCGACAAACAAGAAAAGCTCAGATGTCTGCAGATAAGTTGGTGATTAAAGGCCATCTAATAAACT	8	9.63619
RAD_52308	TGCAGGACACCGGCCCTCGAGGCCTGGAGTTGCCTAACCCTGCTGTATAACAAATAGGCCCTGATCACATGACCTCACGGACCTGCTAGGG	8	10.476
RAD_34878	TGCAGGTGATTTTTATCCTTCAAGCTTGGGACCTGGGAGCTTCAGGGTCCTGCGCAGTAGCTGTTTCTAGGACTGCACTCTTCTGGACAGA	8	13.2801
RAD_32437	TGCAGGAAGACTCTTTAAGGCCCATCCTGACAGAGCCCCACCTGTTGGCCCTGGACCGCAGGTTGCACAAGGTCCTCCGAGTGGTCCACCG	8	14.1472
RAD_52913	TGCAGGCCCAATGTTGATTTCATACTGGAGCTCAGGGCTTAGAGTGGGAGTCTGTGAGATGGAGAACATGGAGAGCGTGGGGGTGTTTGGG	8	14.1472
RAD_47500	TGCAGGAGAATCGGCCCAAATTCATGCTGGTCCACTCATCGTCAGGTCATAAGTACTCACTCAAAGGTAGGAGCTGCTGCCACTTGACAGC	8	22.7327
RAD_25399	TGCAGGCAGGTAGGCTGGACTTTGCAGGCTATAGTCTGGGCAGACTTTCTGAACCAGTCTGTAGTCTGTGCTGTAGAAAGACACGTAGATG	8	23.6878
RAD_57511	TGCAGGAGAGTGTGGATTGCGGAGGTTGCAGCAGTCAGATTGATTCACTGCAATGTGTGGCCTGCTGCCACCCCCAGTGACGGGAAACGTG	8	25.0191
RAD_59060	TGCAGGACTGCGTCGGACTAAGGACCCCAGCAGACAAACAGGAGTTGACGCGAGCAGGGTGAAGTGGAGATGGCCCATCAGCGCGCTTCCT	8	25.0191
RAD_23340	TGCAGGCCCAGGCGGTCATCATCTTCAAAAGCCTTTCACTGTTAAGTGGAAATGGGCCACAGAGATCAGAAAGCACTGCTTTCTATGTCGC	8	25.9556
RAD_36733	TGCAGGCTCTACGGGAATTGGAAGTCGGCTTCACCGGACAGTGCAGGCGCCATAGCGACTCAGAACTGCTATGGAGCCACTGGCGTTAAAC	8	40.278
RAD_48303	TGCAGGACACCGGCCCTCAAGGCCTGGAGTTGGGGACCCCTGCTGTTAATGTTGCCATCCACACAGCCCTGTCACACCTCGAAAATAAGGA	8	40.8158
RAD_41614	TGCAGGCCAATCACTCTAAGTTTACTCCCACTTTTTGTTACAATGCTCCTTGTTGGTTGAACTCCCTGCTTGAGCTTTACCAAATGATTTC	8	41.0562
RAD_15629	TGCAGGGGTGTGTTTCAATTTGAGCAAATGAGACTCTATTCATCTGGATAGCTGAATAGAGTTGTGCCCTTATTAAAGCAGTTTTCATTTC	8	43.91
RAD_45625	TGCAGGAAATGACTTTGATATTCTTAAGTAAAACCATTACCTGTTGTGCCGCTGGTGAAACAAACAATGCTGAGGTCCTCTGGCTTTGGTG	8	46.2652
RAD_43631	TGCAGGGCATACTCGTACCAGCCTGCCACGTGGCCTGACGGGGTGTCCCTGGCCAGATTCTGGGTCATGTACTGGGTGATGCCCTGCTGGA	8	50.2298
RAD_44334	TGCAGGAGACGCTGCAGCCTTCAAAGTGAAAGAGGAGGACAAGCTGGCGTGGGGAAGCCCCAGCGGCGTCTCCGGGTCCCAGCTCCTCCTG	8	51.7842
RAD_45053	TGCAGGGACCACTTAGCTCCACTGCTTCTAAATACACAGAAAACCCATCTGCTGCATTTCACACGTATCCCTGCATGACGTAGAAGCCAAA	8	51.8173
RAD_12097	TGCAGGTATTTAGCATCACAAAGAGACTTAGACACATTTACAGAGCGCAGCTGCAGCTGCACGAGGTTATTTATAGAGATGTATGCATGCA	8	52.4913
RAD_15657	TGCAGGCCAGTTTTCCCATGACTTCAGAAACAGGACGTGTTCCTGAGTAAAGAGGGCGCGAGGTCGAACGGAGATGAAGACGATGGGATA	8	52.4913
RAD_17889	TGCAGGTAACGCCTCACCTGAGTTCAAACGCCGCTAACCGTCTGGCGCCTCTGATGTTTTAAGCGCTGTGTTTGATGCAGGTGGCTAACTA	8	52.4913
RAD_30021	TGCAGGTTCACACTGCACGAACTTCCTGTTTTATGTGACAACATTCGGACTCATGTATTTGTGCTTTGTCACACGTCACGTCATCCCGGCT	8	52.4913
RAD_16117	TGCAGGATGTTTCTCTGTTCACACGCTTTGTGATAAACCTGAAAGCAGCCGCCACGCTGTGGATGGTCGCTGCCGCCCTCTGTCAGCCTGA	8	52.4913
RAD_31517	TGCAGGGGCCAACGTTCACACTTCAGAAAAACGAAACTTTTAAAGGAGCAGTACACCGTTTTCACTGATCCTCACACAGGCCGAGCTTTCT	8	52.4913
RAD_1376	TGCAGGTGGAGTGAAATGATGGACAGAGACCAGTATGAGCTGATGTAGTTAACCTGTATGAGAGCAGCTGCAATGAACACGTTCCTCCTCT	8	52.4913
RAD_53725	TGCAGGACACCGACCCTCGATGTCTGGAGTTGGACACCCTGTATTAGACTGACCCAAATAAATTGTCAAGCAGGTTTCTAGGCTTGAGGTA	8	62.2769
RAD_32131	TGCAGGCCTGAAGAAATAAGCGAACTCTGCAAAGCCTGCAACTCCTCCGACGTCCAGCAGAGGCAGCAGTGAGTCAATCCCTCAGACTCCG	9	0
RAD_41182	TGCAGGTAAGAGGGAAAGTTCTCCTCCAGCTTCGTTTTCTTCTTCCTGTACCTCTTCTTCGACTTCTCTGATGTCTGGTCAGTGATCGTGG	9	1e-07
RAD_13643	TGCAGGACTCCCCGCTCTGGAGCATGAGAGTGGTAAAAAAGTGCACCCTAACTGTCACCGGCTGTGACTAACAGCAGCTTACTAACGCTGT	9	0.101707
RAD_23313	TGCAGGTCGTTAGAGGAACTGCAGGCTTGCTTTCAGAGGTTGAATCTTAGTTTGACCACAAGCCAACATCTTTAAAACTGTCCTTATTAAA	9	0.101707
RAD_52834	TGCAGGACGTTTCTGCTCGAAGGTCCAGTTTCCTCGGATAACCTCAGCGGGGATGTGGACCAGTTTAGATTGTAGATTATGATGAAGAGCA	9	0.101707
RAD_7298	TGCAGGACCTGCTGCGCTGCAGAGTTCTGACTTCAGGGATTTTTGAAACCAGTTTTCAGGTGGACAAAGTCAACTTCCAGTAAGTGGAACG	9	0.101707
RAD_15242	TGCAGGACAGCAGCCCTGGAGGTCTGGAGTTGGACAGCCTTGGTTTAAAGTGAGATGCAAAGCTACTGGCACATTGCAAACAGGTGGTGTT	9	0.101707
RAD_2054	TGCAGGTCGATCTTTAGAGCCAACAGCAGAGTGAAGAGCAGCTTGTGTTCCTCGTACAGACCTCTGGCTGTGTAACGGTACACCTGAGGGA	9	0.934924
RAD_24057	TGCAGGGTCCCAACAAAGCCCCCCGAACCGCATCAGCGCGGCGGCGGCTCAGCGATTCTCTCTGAAGCCGGCGCTGGCCCAACACTGCAAC	9	2.49615
RAD_50130	TGCAGGTCTGGACCTTAAACCTTATTTTATTCTATCACCAGCTCAAACACTTTGTATGACTGATCTGCTGCTCCCAAACTTATTTCTCCTT	9	2.99366
RAD_12574	TGCAGGAGACGTTTGAAGGCTGCGTCGGCAGCTGCGAGTGAACATTTGGAGGTTTAAATCACTGAAGCAGTGCTTTGACTACACGACAAGC	9	3.36025
RAD_14588	TGCAGGCTCTTCATCAGTGGCTTTGTAGCTCACACACTTTAAACGAAGAAAATATGGGGCCAGTGAGGGGTGCGAGAGAGAGGCCCTTTGG	9	3.36025
RAD_60999	TGCAGGACCAACACAACCGCTGGTGATAAAACTGAGCGGCCCTTTCACCTCGCATCACGCCGCCAGCAGCTCGGCTGTTCTCACAGAGGAC	9	3.36025
RAD_21933	TGCAGGTGTGCGAGGCGATCGGCGGCGCTGCAGAGATCAGGCTGTAATTACAGGTGCATTACTGCGAAATGGCCGGGCTTTGGCGAGGTTA	9	3.36025
RAD_26238	TGCAGGCGCTGAGAACCTTTAGAGTGCTGAGAGCCCTGAAAACTATCTCGGTCATCCCAGGTAAGGGCTCACCACCACCACCACCAGGGGG	9	5.74008
RAD_14778	TGCAGGCTGATTAATGATGCTGAGACGCTCCTGTAAGCTGAACCTGGACTGAAAAAGACCTTCAGATGAGGTGCGTTTTTAGATCTGAAGT	9	5.89893
RAD_59352	TGCAGGACATCGGCCCTGGAGTTGCCCACTCTTGGTGTAAATCTTTCCCACCACAAAAGCAATACTCCTACTATGGATGTACGTGGTTTCA	9	7.10055
RAD_29310	TGCAGGACACCGGCCCTGGAGTTCCCCACCCCTGCATTAAGGGTGTGAAATGTCACTGAGTGGATTTGAGTCATCATGTACCTCATTAGGA	9	8.03078
RAD_11356	TGCAGGACAGTGTTGTTGCCACAATGTGAGCCTTATATAAAACCATATATCGGTGTACAGCGGCAGTGATACACCTTTTAGTTAATGCCCC	9	17.4663
RAD_56334	TGCAGGCCAGTAGTTTGGGGCAGTTTTGATGGAGCTCCTGATAATAGAGGAACAGGGATTAATAGAGAAAATAAACATCCCACCGGGATGT	9	17.4663
RAD_29945	TGCAGGAGAGCCTGTCAAAATCCTAAGCCTACAAAAGGCAGCAACTGTGCGCGCAGCTTTAGAGAACATCTTTTAACCCTCAAACAATTCC	9	17.4663
RAD_40068	TGCAGGAAATCAAGCGCTACATGCATAAAATACTAATGTGGCTACAGACACTTGGGAGTCATGCTGTCTCATGTCATTACTTCTAAATACC	9	17.4663
RAD_48340	TGCAGGACACATAATCTTTAAAATCAGAGGAGGAGGCTGCAGCGCCTGCCCGCAGAATCAATATCTTTTTAAGTGGGTCTACATTAACACT	9	17.4663
RAD_25919	TGCAGGCATTAGACATTTCTGTCTTTGACCAACACAAGAGAGGAAGAGAAAATGGAGCATCAGAAGAGTTTCTCTGTGAGGAAACATGCTA	9	17.4663
RAD_57001	TGCAGGACGAGGGACTCTGCCTCCCTGCAGACCAGTCGGAGCAGGCACTCCAGGTTTGTCCTGATATCCTGTTAGTTGGAGCACCCAGCAC	9	17.4663
RAD_38291	TGCAGGCTGAAAGGTGAAGGTGTACCCGCTGCAAAGTGAACGTTTTCAGCAAGTGTCTCTAACACAACCTGAAAAGGGTGTTTAATTTAAC	9	17.4663
RAD_52096	TGCAGGCTTTCAAGGTACTGCACCTCTCACTTCCAGTTCTGACACCGAGAGGACGGGAGATAATTGATCAAAGCCGTCAAGGTGACGGATG	9	17.4663
RAD_51846	TGCAGGAATTTAACATACAACCTCTGGTGTTAACAGCAGTGCCGCGTAACCTGCTGAGAAAGTCGCAGCAGATGCTCTGAGCAAACAGAAG	9	17.4663
RAD_24943	TGCAGGAAGAGCATCCCAGCTGATTTTGTTTTTACTGTCTTTTTGCTACTTTTGCGTGCTGAATAAATTCACCTCTATGCACAAGCCTGTC	9	17.4663
RAD_32321	TGCAGGACACCGGCCCTCGAGGCCTGGAGTTCGACACCTGTGATTTTAGGTATCGCAGTGCTTATATGCAATGAACACTTACACCAGACAG	9	17.4663
RAD_52801	TGCAGGAGATGGATGCGATTATGAACTCTGAATTATTCAAACACAGCCTTCTGCAGTTACACATTAGCATCTCTAACTGATAACGGAAAAC	9	17.4663
RAD_28544	TGCAGGTGTCGCCCTGAATGCAGATCAATAGAGGCAGAACAAACCGGCACCCAGGTTTCAAGACAGGAGGGAAACGTGAAAAATTGTGCAG	9	20.1616
RAD_54304	TGCAGGATGCCATGGCTCTCCTGGAGGAAAGGTAATTTACCCAAAGATGAATGCACGTGTACTCCACTGTTATTCCCTTTGTAGCAAATGC	9	20.1616
RAD_24580	TGCAGGTTTTTATTTTGCTCCTTGAGCTGCTGGTTTCGACTGTAAAACACTTCAAGCCTCTGCGCGTCTCTGTAGAGGACAAACACATCAC	9	20.1616
RAD_60394	TGCAGGAAAGGGAACCATTACTGTGAGTTTCTTTGAGTGAGGGATGCAGTGATTTGGTGAAATCTGAGTGAACTTATTTCACATTTTTAAT	9	24.7962
RAD_56289	TGCAGGACACCAGGCCGCGAGGCCTGGAGTTGGAGACCTGTGATCTAAATGATTCAGATAAGGCTTGGGAGGAAGTGCTGTGGTCATATGA	9	29.6404
RAD_2123	TGCAGGTTTTAGATATCACGTGAGTGAGGATGCCGGCACTCGAGGCCTGGAGTTGCCTACCCCTGGGTTACTCCTTTTATAGAAACCAATC	9	32.1786
RAD_8539	TGCAGGGCCTGACGTTTGTGTCGGACTTTACCACCACTGGGACGACCCCTGTGAAGAAACGGGTAGAGTATGTATCTGGTATTTGAGTTTG	9	43.047
RAD_56309	TGCAGGGGAGCTCAAATCCATGACTGATAGTGTTTCCTTGTGTTTGTGTCAGGTATGTCATGTGTTTCCGATCATTGTAATGCTGAACACT	9	45.4583
RAD_37759	TGCAGGGTGCACAGCAGCATCCCACTGTCTTCCAGGAGACACAGAGGGGAGGGATGTGGAGGAGCGGGTGGGTGGATATGCACCGGGTCGC	9	45.4583
RAD_15460	TGCAGGGCGAGGGTCACAATGAGACGTGTCAGGGAGGAGCTTTCTACATTCCTATCCCCTGATGAAATCGATATGTAGTAAAGCAGAGTTC	9	46.4351
RAD_59498	TGCAGGAGGCACCGCAGGGATCGGGGTGTGTGTGTGCTGGGCAGCAGCCAGGGGAGGAGAACCTGGCGGACTGATCTCTGGCAGACGGAAG	9	47.0559
RAD_8324	TGCAGGATTATATCAAATCAAGGTCATAGCCTTCAGTCTATGCACCAGCAGCCTTCCAGTAACTAATGGAAATAACCTATTATCTGGATGA	9	47.3716
RAD_32096	TGCAGGCCTACCACCCGCAGGAGGCGCTGTAGGAGTTGGGTGCATTGTGTGCTGGGCAGCAGCCAAGAGAGGAGGTCCTGGCGGACTGATC	9	54.9961
RAD_44333	TGCAGGGGGCAGAGCAGCAGATGGGGCAGGTTACGATGGCATGCACAGGCAGCGAGGCTGGGTTTAAAACTTGATTTCAAATGACTTTACA	9	55.2566
RAD_3740	TGCAGGACACGGCCCTCGAGGCCTGGAGTTCGACATCCCTGCCTTATGTCTTTGGTACTCTTTAGGGAACTCCTGGATATAGCTCTGTCTG	9	56.4107
RAD_42657	TGCAGGGACACCGGCCCTCGAGGCCTGGTGTTGCCCACCCCTGTGTTAGGCTATGCCCTCTATTTTTGGCAATTCCACACCGATGAAAACC	9	56.4107
RAD_39671	TGCAGGTGGGACTAGTAATCCCGTTGCTTCCCTTAATCACCACATTTAAAGAAGAGTGTTTTAAAGGTGCAAAGCTAGAGTGATGACATCA	9	56.4107
RAD_11296	TGCAGGACGTCCACTGGTCTAAAGTCTTACTGCACGTAAAGGGAAGGCTTTTGTTTTAGTTAGTCTGTCGTCCATCACTGGAAGTCACAAG	10	0
RAD_31114	TGCAGGTGGCGCTCTTTCTATCTCTGTTGAAAAAATGACGCTACAGCGGTTGCCGTCATTTCCGGTCACAAGTAAACAAGATGGCGTCAGG	10	1e-07
RAD_50243	TGCAGGAGGTGAAACACCTGCTCAGACTGTCTGCCCTCTGCTGGCACAACTGTGCAACAACAACCCTCACCCTGCAACCAGCTGCTGAGTG	10	2e-07
RAD_54127	TGCAGGAATGTTTCGCCGCCGCGCTCACACACGTTTGCTTTGCGTTTAACTCTGCCTGTGTCGCACCGTTCAGGAACAGGATCGGAACATC	10	0.0167169
RAD_38280	TGCAGGACACCGGCCCTCGAGGCCTGCAGTTGGACACCCCTGCTCTAAACGGTTAACTGAACAGCAGCCACGTTATGGGTTTATTTGACAG	10	0.016717
RAD_32508	TGCAGGTGTACCGTCAGAGTTCAGACGTTTGCAGGTTTCCTTTAAAAACATCCTGTTGATCCTTCAGGTGCTGACGTTTGACGCTGACCGC	10	0.0167171
RAD_9558	TGCAGGCATTACACACAGAGCTGCTCCCAGTTCAAACTGGTGACGTTGACTTAGAAGTTTGTTATAATTGTGTAAACTCTGTTTTCTCCTG	10	0.0167172
RAD_38427	TGCAGGGAGGAAGAGGAGGAGGAAGGTTAATCAAACTTTTCAGACAAAACCTGGATGAAGAAACTGAGTTTATACTGGAAACAAAGCACAA	10	0.0167173
RAD_5715	TGCAGGCCTGCTCACAACAGCCCTCTGCATGTCCTTCACTTTTGACCACCTGAGAATTCAAACTAAAACTTGAACTCGAACCGGCGAGTCT	10	0.0167174
RAD_2393	TGCAGGTGTTTGGCCACCGACAGCAGCAAGAACCCGAACAGGAAGCCGTTATACTGGAAGTGAATATCTGAGGTGGGAGTGAAGGAAAAAC	10	0.0167175
RAD_25035	TGCAGGGGGCGCTGTTAAAAATATTTACTGATATAGACAATACAAAAGGGTCTAAATGTGAAGGCGCACATTCATTGGCTAATCAGTCGAT	10	0.0167176
RAD_59593	TGCAGGCTGAGCCGTATTCCAGACTTCTGAGGCCTTCCTAACCAGACCAGCAGGTTCTGGTCTCACTCGGGGTCTCCTGCCTGGAAGACCT	10	0.0167177
RAD_36658	TGCAGGACACCGGCCCTCGAGGCATGGAGTCCGACACCCCTGTCTTAAAGGAACATACAACCTTTGCAGTTTCTCATTTTCCTTCCTGATC	10	0.658018
RAD_43230	TGCAGGCATCTGTGGTACGGCTTTGAATTGGTTTAGGTCCGATCTTACTGACAGAACTTTTAATGTTAATTTTTTAGGGTATGAGTCCTTT	10	0.658018
RAD_42191	TGCAGGAAGTGGCAGATTTAAGCTTAATGTTGACGGCCCTTTCTCATAAGGTCATGTCACAAGACTGGAGATTTGACTTAAACAGAGACTC	10	0.950716
RAD_57693	TGCAGGACACCGGCCCTGGAGTTGCCCACACCTGCCTTACGATATAAAGCACTTTGAGGTGACTCTTGTTTTGATTTGACACTATATAAAT	10	1.7493
RAD_25102	TGCAGGACACTGGCCCTCGAGTCCCTGGAGTTGCCCACCCCTGACCTATATGGTCATCACCCCCTAATTTATACATGTGCAAAAATAAATA	10	1.7493
RAD_47883	TGCAGGCTGCTCGTGCCCTCATGGTCATCTCCATAGTGTTGTCTATCTTTGCAATTGCTATGGCAACTCTGGGAATGCAGTGCACGCTTTG	10	2.90412
RAD_2250	TGCAGGCTGGAAACAGTCGCTCATCCGTCCAGACAGACTCAGTTTCAGACACCTCAAATCAGCAGCATGTTGAAAACAAATCAGAGCATCT	10	2.90412
RAD_44730	TGCAGGACAGCTGGGGATACGAGCACTTACATGAACATCTTCCAGCTCTTTTTATACTCAGCAGGGAAGCAATCAGTCTTCTGCATTAGGC	10	3.22735
RAD_48298	TGCAGGATCGGACTGTAACATTTGATAGCTTACTGTATCGAACATTTATTTATACGGGTCGGTCCGAGCTGACGTCAGTGTGTGGGCAGGC	10	3.54868
RAD_6394	TGCAGGGCCTCACGGCGCAGAGGAGCAAGGAAGACCTGGAAGTCATCGAGGTACGTTTTGTATTGTACGTTACTGAGAAGATAAATCAGAC	10	4.232
RAD_49530	TGCAGGGTGAAGCAGGCGTCCAGCCAGTGGAGGCATCAAAAGACACTTTTGAAAGTAAACCCATAACCACCCCCAAAACAACTATTATAGT	10	7.45117
RAD_23349	TGCAGGAGGGCATGCATTTGATATCGAACGCACTTTATATCGCAGGCTGTCGGTGCAACGCTGAATAGATTTCTCAGACACAGATGTATTT	10	7.53902
RAD_32027	TGCAGGTCTTGAGGAAGAGCGAGCATGGAATCGTAGACCTTGCACTGCATCTGGCCAGTGCTCTGCATTACACAGTTCATCCAGAGACCCT	10	28.4805
RAD_14754	TGCAGGAATTTCTTGAAGAAGTTCTGTGCAGCGCTGCACCAGCAGTGCAAACATACCGAGACCCAGGGCAGTGCTCTGCTCTTGTAAAACA	10	28.4805
RAD_37141	TGCAGGCCACTGTCAAGTCCACAGTCACACAATTAGAAGCTGCTGTTGCCCGTTTGCTTTGTTATGCATGCGTGTGTGTGTGTGTGTTTTG	10	28.4805
RAD_15860	TGCAGGGCACCGGCCCTCGAGGCCTGGAGTTCAACACATCATTGTTATTTCACCATCAAGTATTCAAATAAGGTCAGCGCCAGCCAGCTCT	10	28.4805
RAD_50516	TGCAGGCCCAGGACACACGTTCCCTATCCAATCGGGGCTGCACCAACCGTTGGGCTGGCCGTGAAACCTACAATAGTTGTGAAACATTGAG	10	34.6639
RAD_42972	TGCAGGGTCACTGTCCACTGTCACCATTAACTGAGATGTCAAGCTTGACTGAAATTTCCAGCCATGAGCAAACCAAATGCCTGGAGATCCT	10	35.8045
RAD_28934	TGCAGGCCTGGCCGTGTGAGTGTGTGTGATAAGAGTTGCACACTGATTTCATTGAGAGGCCTGTGTGTACTGTAAAGGTTATATCATAGCT	10	35.8045
RAD_34884	TGCAGGGCAAACAGCAATTTGAGCTGAAGATGGATCGAGAGTTGGGCTTTTTCAGTAGAGGTGCATTAGCCTACCAGATTTAATAAACGAC	10	37.9388
RAD_14019	TGCAGGCAGATGAGACTGAAGAAATGACGAAACATTTCACTCGCTGAAAACACAACGTCCAGATGAACAGAATCAACCTTTTGGGATTTAC	10	42.9047
RAD_35399	TGCAGGCAAAATAATCAGGAAAACTAAGCAGCCAAAAAGGAGAACTTAAAACAGCTAGTCCACAAATTCTGCTGCTATAATGCAAGGTTAA	10	48.0192
RAD_45540	TGCAGGGGGCTAACCCACTGGAAGAAAATGTGTGCCTTTATAAAGCTGTAATCTGTAGAAAAGAGGGAATTCCAGCCAACATTCAACAACA	10	48.0192
RAD_9395	TGCAGGGGGACTGCCCCTCTGACACACCCCACATACACCCCAAGCCGCATTTGTTTATTTGTTTGCCTGTGTGATCAGCTGCAAAGTGGGT	10	52.03
RAD_23042	TGCAGGGTCATTAAAAGGGTTGGAACATGCACAAAGGTGTGGATGCTAAAGGTCAGAGTGCAAGTTCTTAAGAGGAAACATCATGTGACAG	10	52.1579
RAD_14536	TGCAGGTTAGAGTCACAGAGTCGGTTATGCCAACTGACTGATCCAGCATGTCAAAGTTAACAAACCTCAAAGTTTGGTTAAATCTGCTTTC	10	52.2597
RAD_48094	TGCAGGTCGGAGTCCTCTCTTCAAACTGAGACTTGATTATTATGACCACGATTAATTTGTTGTCGTCCTGTGAGATGCCTATCACGCAAGC	10	52.2597
RAD_5683	TGCAGGATGGATTTGAGAGCGGAAAGGTTGTGGGAATCATTAGAGTTAAGCAGGATGCTAACAGTAAAATAATATTCTTTGAATAGTCTGA	10	52.2597
RAD_35145	TGCAGGGTTAAACAATGATACAAGTCACCAAATTCTGTTTTCACGACAGTCGACCTGAACCACATTTACAAAGACAGTTGTACAGAGAGCC	10	52.5777
RAD_13220	TGCAGGAGGAGGAAGGGTGCAAAATGTCATGAAAAGAACAGCTCACCAAATGTTCCACACGGGAATGGATCGATCATGCTTTGGGCTTGTG	10	52.5777
RAD_59215	TGCAGGGAGCAATAGAGAACATAGCAGAGAAGGGAGGGGCAGGTTAGTGGGGGAGACTGGGAGTCTGCTACGAGCTACATGAGAAAGAGCA	10	52.9098
RAD_1385	TGCAGGTTTTGATATATTATTTCATGTTTGCTGCATAAACAGAAAGAAATTCAAATGCACTGGTGTTTCTACTTAAGGAGCTGTTTAAATT	10	54.6343
RAD_52115	TGCAGGACAATTGCATTGTTGCAGCAGCAGAAGTGCAGAAAAAAGGATGCGATAGCAACGTTCAGCGTGGGCTGCAGATGCAGACGGCATG	10	54.6343
RAD_42000	TGCAGGCGGCGACAGGATGGACACGGCAGCTATTGAAGCTGGTTGGTCGAATATTTGGAGATGGTTTGGATTCAAAGTTTCAGCAGCAGAA	10	54.8589
RAD_7545	TGCAGGAAGATGGGTCCGTGTCCCTTTTTCACACTGTGCCCCATGGATTTAGGCCCAGCCACCAGACGCTCGCCCGCAGGCACCCTCCCCG	10	54.8589
RAD_24193	TGCAGGACACCGGCCCTCGAGGCCTGGAGTTCGACACCCCTGCTTTACACCATATCATTCACTGCATTTGGCTTGAAATGGGCGAAATAAC	10	54.8589
RAD_39775	TGCAGGTATACAAGCTTTACCTGAGATCTGAGCTGGTTACAGGCTTTGTAATGCAGCAGAGTCACAAATCTCTCCTTTAGATCTATCGATT	10	54.8589
RAD_4301	TGCAGGACGCGGCACTCGAGGCCTGCAGTTGCCTACTGCTGCCTTAGAGCAACATACGTCCCAATCACTGCGTAACAACACATCAGTGTCA	11	0
RAD_59536	TGCAGGGAGGAATGCTGGGAGTGCTGCGGATGGCCGAAGGTGCACGGCAGCACCACCGGGTAGCCCTCGATGCCTCGTACCTCTGGCTGAA	11	1e-07
RAD_19062	TGCAGGGACACCGGCCCTCGGGGCCTGGAGTTGCCCACCCCTGCATTAGTACGTCCTCGGATCCACTCGCCCCGGTTTCCAGGGTTTCCCA	11	2e-07
RAD_57176	TGCAGGACACCGGCCCTCGAGTTCCCCACCAAGTAAGGAAACCAGAGGGCTGCAGCTCCTCGGGGGAGGACGGATCAGTAAGTCTAGTGCA	11	0.927209
RAD_51889	TGCAGGTAAGGAGGCGAGCGCCTCTCAGCCTGACATTCGTCACGTTTATCTCAGAGAGCGCTCAGCTGATCTGTTCATGAGAACGACGGTG	11	0.927209
RAD_56984	TGCAGGTTTGGGACGTGGGTCCGGTGGATTTTTTGGTCCACGTTAGCACGTTACAACTGTGTACCAACTTTCATATGTGTATGTGAAACTC	11	0.92721
RAD_45269	TGCAGGACACCGGCCCTCGACCAGCCGAGGGAGTGGCTTAGTGACCAAAACAAAATAACCAAGATTATGATTTAAAATAATCATGAGCAAA	11	1.24707
RAD_34360	TGCAGGGGGTTCGGTTACAGTGAGATTCAGCAGACAGCGTGCACCACATTTATTATTCTAAACCTCTAAGGACGAGAGCGGGACACTGACG	11	1.24707
RAD_81	TGCAGGGGGCGTTTCTCTGTATTCTGTCCCCAGCTGAGTGTGGGCACACCTGAATGTCCTATTTCAGACAAACATTAGCTGCAGTTCACCT	11	1.24707
RAD_56600	TGCAGGAAAGGTGAGGACAGAGTCAGGAGGCGGGTTCACAGGTACTTTTGGGAGCTCGGCGGTCAATCACATCACAGCGCTGAGAGGCGAG	11	1.24707
RAD_16206	TGCAGGCTCAATGACACCTGACAGTGCGCGCGCACACACCTGATGACACACACACAAACTCATAGGGTGCTCAGGTGGTGTCGGGTTGATT	11	1.24707
RAD_13354	TGCAGGCCCAGTGCAGCAGCCGTACCACACGGTGATGCAGCTGGTGAGGATGCCTCTGTAGAAGGTGCTCATCGTGGTGGTCGAGGCTCTC	11	1.24707
RAD_56507	TGCAGGCATGTATGAGTCCCAGTCTAAATGTGACTGGAGGAGCTGAAAGAGTCAAATCTGACCAGCGCACAGGGTTGGTGGAACCAAATGG	11	1.24707
RAD_26234	TGCAGGTCCATCTCTGCACAGCGCCGTCCTGAGTAAGTGGGCGGCCGTGGTTTCACAGGCCGTGACAGATTCACAGTAGTGTTCACAGGTC	11	4.32028
RAD_18616	TGCAGGGGATGTAGGAGCCGTTGGTCAGCTGACCACAGTTTCCATATTTGTTTCCCTTTTTGTTCACAGACGAGAAACAGACAGCGGGAGC	11	4.61046
RAD_6804	TGCAGGAGTAGGGGCTTCAGCGCTTTGCACACGTGCACATCAGAGGGTGCAGGAGGAAACCCACTGAGGTTTTCCCTGTTTAAACCGCCAA	11	9.34817
RAD_4205	TGCAGGGGAGCTGCTCCTGTAAACACTGCAGTCGTAGTGAGCAGCTCCCAGCTGTCGGTGTGTGCACGCTGCTGTCTAAAGCCTCTGCAGC	11	9.39256
RAD_6707	TGCAGGCTCCCAGAGAAAATGTCTTGCGACTGGAAGTTAAACCGCCAAATGTTTTCAGTTCAAATGTACAATTACTGTTGTAGGTGTGTTA	11	10.0643
RAD_51876	TGCAGGGCGGCTGAACTGGTGGACAAAAGTGGTTTCAAACTGCCAGAGTCTGCTACCTCTGGCAACAAGTGGAGATGGAAATTGCCTGCTG	11	10.3957
RAD_58025	TGCAGGGCTGCCGTAGACAGCGGCTCGGCCCGCCTCCAGCTCAAATGTTTGGATGTCATGATTAGGTGGAAGGAGGAAATCACAGGTCGTC	11	15.2193
RAD_28261	TGCAGGTCCGTTTAGTTTTGATCTCAGAACATGTGTAAAATAATCATCATGAGCCCTCGTATTATGAAAAAACTTACATCGTGTCAGCTCC	11	19.0846
RAD_26194	TGCAGGGTTTCACTTTGAAGAGCTTGTGGCATGGGTGCTATCACTTTCTCTTGGCCTCATCTGCATCTAGGAAAGAAATCACACACGATTA	11	21.2219
RAD_55847	TGCAGGTAGTGACATCAACTGCTGACACTTAAAGGGAATTAGACCAGCCACAATGGAAACCTCACAAAACCTTGCTTGTTTGTTTGGCTGT	11	24.6317
RAD_44186	TGCAGGTTACATCAACACTTCAACATCACTGGAATCATTTCTAAATTTGGCTCGATATTCTCGTCACACTCACTTCCTTGTCAATTTTACT	11	24.7202
RAD_30548	TGCAGGGAGCGGAGAGCTTTGTTTAACACGGCATGTGAAACCATAAGGGGCCACAGGGGGGAGACAAGCACGCACCAACTTAAGTCTTTAA	11	37.0054
RAD_20894	TGCAGGCTTCTGCCTTTCCTAATGGCTTTGTTGCAGGCATCCATGCTGTGGGATGGGCTTTTATCGTGCCATGTTTCTGTTTCTTGATCG	11	37.5402
RAD_2367	TGCAGGTGAGCAACAGAGGTAACTACCAATGAAAGCAAAGAATACTGTTGATTGGCATATGATCTGCTCATTAAATACGTGAAAGTCATTC	11	37.829
RAD_59831	TGCAGGACACCGGCACTCGAAGCCTGGCGTTGCCTACCACTGGTCTACCCTGTCAATATGGGCCTGAGTATACAGTGTAGGTCTATCTGTC	11	40.9903
RAD_21327	TGCAGGAGACTGGTGCACAAAAGGTGTAAATGAAAACAGAAACTTTTTCAATTGAACTGAATGATAAGTGTGCTCCGCTTGTTACTGGAAC	11	41.1497
RAD_25698	TGCAGGGGGCACCACTTCTTAAAGGCACAATCAAAGAGGTCCTCAGGTAAACACGCCAAGAATCTGACTGCACATGGTCTCTTATATCCAT	11	41.4427
RAD_23175	TGCAGGTGGGCTCTCTCTTTGTAGATAATGTTTGTGAGGAGCATTACAAGAGAGCACATCAATTTTATCAGAAATGGCACTTGAAGGACTC	11	41.4427
RAD_58909	TGCAGGACAGGAAAGTCGTGTCCATATACTGTATATGAAAGATGGATGTTTTTACTGTGACACCTGCTGGTTACTGAAGTTCTAGACTTTT	11	41.4427
RAD_46939	TGCAGGAAACATGTGACTGCGCTACCCTTTAACAGAACAGCAAGACTCCGATGGACCTGCCAGGACAACCAGGAGAAGCTGAAGGGATCAC	11	41.4427
RAD_1824	TGCAGGGCCAGTGGGGAGAATAGAGTTCACCTGTCCAGTGTCCGTGACCACTTAGCCAGGGCTAAATGAACAGTTAGCAACATTTTACCTC	11	41.4427
RAD_17801	TGCAGGCTGCCCTTGTGGGTGCTGGCTGTGTCCTGGTGACTGCTGTGGATGAGACTGTGATTGCTGTTGCTGTGAGGGTGGCTGCTGGGGC	11	41.4427
RAD_7342	TGCAGGGCTGTCTCGTAGTAACGTCCGTTCACCCTGTTGCGTGTGTTGTGGTTGTTCCACGGCCGAATGCTGGTGTCAATGTAACCAGGCC	11	41.4427
RAD_38731	TGCAGGACAACGGCCCTTGAAGCCTGGAGTTGGACACCTCTGTCTTAGGCTACTTTAGCTAAACAATTGCAGCATGGAAACTGTGGCTGTA	11	41.7532
RAD_39005	TGCAGGTGAAACTGGAGTCAAACGTCTAGCCAACAGGCGTAGGTGGTCATGAATAATCAAACTTTTGTTTCAATAGATTCCAAAAAAGCCT	11	41.7532
RAD_20887	TGCAGGATTGAGTGATATTAAAAGTGTGACTACAGCTGCACTGTATGAATTACATCCTTCATTTTCGAAGCACATGAACTGGACACATTAG	11	41.7532
RAD_10244	TGCAGGGACACCGGCCCTCGTGGACTGAGATTGGGGACCCCTGACTTAGGGTATACGCATGGAGGCCATAGGCATGGAGACCATAGGCATG	11	41.7532
RAD_51273	TGCAGGGATACCACACCTGGAGACAGGCAGGGGAAGCAGGGGGGATTGAAATAATGGAAGTAAATAATACCAGTGAGGTGGCCAAGAAACA	11	41.7532
RAD_44565	TGCAGGAGCAGTCCAGCTGCGAAGCTGGAGCTCTGTGAACTAACCTGCATTTTCAAACCGTAGCTTCAGCTCAAATGGAAAAAAAGCCTGA	11	42.0637
RAD_48813	TGCAGGCATTGTGTAATATAGCGATGATCTGTTGAAAAACCCAGTCATTACTACACAGACGAGGGCCCTGAGTCATGAGGCGTTCTCTCTG	11	42.0637
RAD_21139	TGCAGGCCAGCCTGGCATATCAGTGTGGAATGACTATGGTAATGGGAAATAGGTTCGTTCGCTGCAGGGTACGACATCCTTTAGAAGCTAG	11	42.0637
RAD_12570	TGCAGGACACTGGCCCTTGAGGCCTGGAGTTCCCCACACCTGCACTAAACGTATTTGATAAGTGGAAGGTCCCTTTCTTTTTTAATCATAG	11	42.0637
RAD_34614	TGCAGGACACCGGCCCTTGAAGCCTGGAGTTCCCCCATCCCTGCTCTAAGGGATGGAACAGTGGATTGTTTGCCTCCATCACCTGCTGGCC	11	42.0637
RAD_14650	TGCAGGCCACACTTTGAAAACCCTGCTTGTAACCCACAGGACCCAAGGATACCAGTCTCAGACAGCAAAGGCCTGTGATCATTTCTCAACA	11	42.0637
RAD_47599	TGCAGGGGGTGGTGACAGGTCATGCAACAGAAGCAGGTGGAGTGGAAGAGTTTATCCATGGCCCTCACTGCTGGCTGAGTACGGGAGAGAG	11	42.0637
RAD_12533	TGCAGGATCCAGACTGAGGCCCTATGTCTGCACCCCAGGCCTCCCCTCATACACTGAGGCAGAGGAAGCCTACTCCAAAGGCATACGGAGA	11	42.0637
RAD_24830	TGCAGGCACACAGTTAATTAAGCCCCATTTTTCACTGCTGATGAAGAGAGAGAGGGATAAAAGGGAGCGAGGGTGGAACGATGGAGAGAAG	11	42.0637
RAD_42942	TGCAGGAAAGCAGTCATTAAAGTACGGAGAATGAAAAAACCTGACATAAATCCCATGTTGATATATGTCAGGTTAAGCCCAATTTAGCACA	11	42.0637
RAD_32755	TGCAGGAAGCTGAGATCAACAAACCACAGTGATGCCCATTCTGCTGCAAAGAAAACAATTTCTTAACTTTGCAAAACAGCTCGTATTCTGG	11	42.0637
RAD_35391	TGCAGGTGTAGGTGCGTCCGGTGTCACTGTCCTCTGGAATGATTGGAAGCATACTGACAGCTGTTTCCCTCTTCCTATCCTCCATTAGGGA	11	42.0637
RAD_7317	TGCAGGATCAATGTGTCTGCGCGTATGTCTAACTGCATCATGGTATTTTATTCTATTAGTTCATTTTGGTAGAGGAGACCATCTGTTAGCA	11	42.0637
RAD_40526	TGCAGGCCATCAAAGCAAGCTGGAACTAGTGTTTAGTTTCTTCTTTCTTCACTCTCTTTCAAGGGAAATTGGACTCCTTCCATTCTCTCTC	11	42.0637
RAD_43373	TGCAGGGTGCAGCAGGGAAGAAGGGCACGAAAGGCGAGAAAGGACAGAAGGTGATTTTACCTGTTTACAGTTAGATAAAGAAACATCTTCC	11	42.0637
RAD_1303	TGCAGGGAACAGAGAGGACATCATCTCACTTAACAAGATCAAAATGTACGAGACAGGGCTACAACAAAGACTGTTACAGCAGAGGACCATT	11	42.0637
RAD_43075	TGCAGGCCTCTGTGGCAGCTCCGGCATAGCTACCACCAAACAACTGAGTTATTTACACATCGGCTAGCATCTGGCCAATCCAACACCTTTC	11	42.7035
RAD_2315	TGCAGGATGGAGCAGGTAAAAACCTAAAGTGCCTCTCACTTTGCTCAAACTCTTATTGACCTTCCTACCGCTCAAAATAAAGATGAAATCC	11	42.7035
RAD_41638	TGCAGGTGTACAGAGGAGTTCGCATAGGTGGACTCAATATGAGTCTGAAACACTCTCAAAACAAAGCAGCGCCTCACTTTCCCCATGATTA	11	43.6644
RAD_53678	TGCAGGCTGCTGCTTGCCCCACGGTTGAGCATAAACCCCAGCTCCTCACACGCCCTCTAGCCCTTTACTCTTGCACACTAGCCCCATCCAA	11	44.6622
RAD_10195	TGCAGGACAGATGCAGCGAGAGGAGAGGAAGATGGAAACAGTGGGGCGGATAGTGTCGAATCTAACTGACCACTTAAAGCACTTTAGACAA	11	45.1902
RAD_15656	TGCAGGGACGACACCTTCAAAAGAAAAGGTGAGCCACTATCCAGTTAAAGCTTTTATCTCTCAGCCTCTTTAGCTGGGCAGCTAACTGTAG	11	47.7816
RAD_23113	TGCAGGGTTAGGTGTATGATGTAATTAGGAAGGAAAGCTGTCTAGAATCCACTCATGCTCCATAAATTCTAGATAAAAGTGTTCGTTTTGA	11	49.9538
RAD_35166	TGCAGGTCCCACTCTGGTGCAAACACTAAGACCCGACTTCAAGAAAAAGTTCTCCCTCGTGTTCACTGACAACACTGCGCCAGATTACATC	11	50.085
RAD_20604	TGCAGGACACCGGCCCTCGAGGCCTGGACACCCCCGCTTTAGACTGATCTAGTTTCTACAAAGGTGGGACATGAAGGCAGACATAGTGAGC	11	52.52
RAD_54543	TGCAGGACACCGGCCCCCGAGGCCTGGAGTTGCCTACGCCTGCTCTAACTAAAGACTTACTGACTGATTTGTTCATTTATTTAATTTTGCT	11	54.8534
RAD_32095	TGCAGGTTTTTGCGTGAGTGGAGGTCAGAGATAAAGCCTGGCTCTCTTTCTTTACTGTTTGCTTTATCATCTCATCTGACTCTCCCAGGCT	11	55.0995
RAD_17086	TGCAGGACACCGGCCCTCGAGGCCTGGAGTTGGACACCCCTGATGTAAATACTGACTCACTGCTCAAAATGCCTAAAATGAACACAAATTC	11	55.2181
RAD_12688	TGCAGGTTTGTCTTCTTTTATCCAGCTCGCCTTCTTCCTGTCCAGCAGATTTTATAGAGCGTCCTGTCCACGCCTGGCTGCACGTTACGGG	11	55.2181
RAD_57625	TGCAGGGCTCCAACACCACCAACACTAACGCAGGTAAACTCATGCACAGAACAGTTTCTTAAAAAGCATAAATGGTAAATGGCCTGCATTT	12	0
RAD_35515	TGCAGGAGACGCAGAACATCGTAAACCAGAGCCGACAACATGACACATAATCCAGAATCAACTTAAACTCATCTGATAAATCGAACAGGCT	12	1e-07
RAD_34564	TGCAGGAACAAGACTCAGCTCCAGGTTACGGCTGAAAGATGTGAAACAAACACCAAAACGCCACAGATCAACACATCCGTCTCTCTCTGCG	12	2e-07
RAD_24205	TGCAGGTTCAGGTGGAGAAACCTGCGGCGCCTGAGTGGACTGAAGCTGCTGTTCTTGTGATGGTGCTGGAGCAGCAGCGATGATGATGATG	12	10.1764
RAD_26177	TGCAGGGGGAGGAGCTCAATGGATCAGGAGGCAGAGTCATGGTTGTACTGTGTGTGTGGTTGTGTATGTGTGGTTACCATGGCAACAGCAG	12	10.1764
RAD_12550	TGCAGGACACCGGCCCTCGAGGCCTGGAGTTGCCCACCCCTGGACTAGTCCTTAGTTCCTGATGATGTCAGTTCTTTTCTGTGTCCAGTCT	12	10.1764
RAD_18607	TGCAGGATGTGACATCACAGCCCCGAGGGTGCCAAGCGCCGCACTACGAGCACGGCCCCAACTCTACAGAGCGTGCTCAGGCCAGCTGGGA	12	10.1764
RAD_50158	TGCAGGACACCGGCCCTCGAGGCTCAGTGGGGACTAACTCTCCTTTACAGTGCGCCTCTAGAGGCCACTAGAGGAACTGCAGTTTCCCTCA	12	10.1764
RAD_18076	TGCAGGTGCGCGATAAATAAGCTGAGGAGAAAGCGTGTTCAAGTGAGCAGAAAAACATAAACTTTTCAAACAGACGGCAGTGGAGCACGTC	12	10.1764
RAD_33701	TGCAGGCCGAGAGGAAGTTCTTCCTATCTCACCCAGCTTACCGTCACCTGGCAGACCGCATGGGCACCGCCTACCTGCAGAAGATTCTCAA	12	10.1764
RAD_53930	TGCAGGACACCGGCCCTTGAGGCCTGGAGTTGCCCACCCCTGGCATAGAATAAAATAATTGCGTTGCATCCTGTTGCTAGGACATCCTTCT	12	10.8154
RAD_23605	TGCAGGAAAACAAAGCGTCTTTAAGGGCACGCAGAGTTTGAGTTATGAGCCAAACATCCTGAAATAAGAGCAGCACGGAAGTGAACATCTG	12	10.8154
RAD_23343	TGCAGGCTCTCATCTACCCCATCTCCTGCACCACACCGCACAATTTTGAAGTGTGGACCGCCACCACACCCACTTACTGCTACGAGTGCGA	12	10.8154
RAD_50249	TGCAGGCTCCCATGCAGCCACATATCAGGTATGAAACATCAGCTGTGTCGTCGTACCATGTGGGAACGTAGACAGAGCGGAGATTGATGGA	12	10.8154
RAD_51992	TGCAGGAGGATAGGCCCATGTCCCTATTTCAGGCTGTGCCCGGCCAGCCACCAGACGCTCGCCCTCGGAAACCTTCCCCGGGCCTGGCTCC	12	12.4026
RAD_24694	TGCAGGTTAGCTGTTACACAGATGGACTAGTTGGTAACATACAGCACTTCTCAGGGAAGTTTCCACTCAGTGGAAAATAAAGCCAGCTTTG	12	14.461
RAD_40819	TGCAGGGTGCCTGCTGGTGGCTACGAGCCGGTGGTGATCGAGAGCCATTAAACCGAGCAGCAGGAGAGGCGACACGTGGACCAGCACGTGC	12	14.6027
RAD_25397	TGCAGGGGTCGGATGTTTAGGTTTTCCTTGAATTTGAACGTGTGTGATAGCAGTCAGGTGAGTCCTCGTGACTCCAGGCTCTTTTCCTCGG	12	16.2731
RAD_56181	TGCAGGGATCCAGACTGACAGACAGAAAGTGATAGCAGAGCAGCCGCTGTCATTCACAGAGAAAGTCAAGTGCATCTTATTGTCATGCAGA	12	17.6713
RAD_56687	TGCAGGAGAGCTTTGTGGGTGTTGGTCGAGGCCTGTACTGCCCTCTCTCCCCCTCTGAATGTGTGGTGGTTGCAGATGACACACAAGTCTC	12	18.2591
RAD_35159	TGCAGGCAGTGCTTTCAAATTCCCATCAGTTATGTATTTATTCGGTCAAATGTGCCCGAGTTTCATTTCTGTTTAAGAGTGAGAGAAAAAG	12	18.5017
RAD_539	TGCAGGCATAATGTGCAGGTGGCCCACTTTTTGTCCATTGATCTAAAATGCTGCAGTGAGAGCACTGACAGGGACTAAAAAGAGAGCATAT	12	19.9475
RAD_16070	TGCAGGGTTGAGAGAGGCTGCTTCATGGTGTACGACCGCACCAACTACATGGGCAACCAGTACTTCCTGAGGAGGGGTGAATATTCTGACT	12	20.1526
RAD_18641	TGCAGGACACTGGCCTGGAGTTCGACACCTGTGCTTTATGACAACATTCTGTTTAACACACCAGTAATCACCACACATGTCACTGTTTTCA	12	21.4963
RAD_52761	TGCAGGATGCTGGGAAAAACTGTGGTGCTGTTGGGCAAAGATAAAGGAGAAGCAAACGAGGAAGGTGTGTTTGGAAGAAGGAGTGACGTTT	12	21.4963
RAD_24602	TGCAGGCGCCTGAGCGGCTTTGTGAGACAAAGCTCTAAAAGAGCTTGGAGTGATATGTGAATGTCAGCTGATAACATGCTCACAATAACAA	12	22.2026
RAD_40603	TGCAGGTGGGTACATCCATGGCTCCAGGACATGAGCATATGTGTTCAGGCATATAATTTCACACGTTCACGCACACACACACACACACACA	12	23.3642
RAD_50463	TGCAGGATGCACAAAAAGTTTACAAACAAACTGACCTGCCCTTTCTGTTCTTGGATCAAGAATGGGTTATATAGTTAACTATATAACTGTA	12	24.0431
RAD_55970	TGCAGGCAAGAAAATGTCTCAAATTATAATTCTGTGAAATAGACTTGTCCTGTCTTTTTCATTAAGGCGGAAGTGGAAGCTAAAAGAGGGT	12	25.3443
RAD_11305	TGCAGGTACAAAAATGCAATGTGGATTTTAAAGCAAGATAAATACAAGCTGACAGATACGTTTGTCTGCTTGTGATGAGACGAAGGGTTTC	12	25.3443
RAD_52145	TGCAGGTATTTAAGTGGCTTCATGTTTATGACGTGAGATGGTAAAAATTTCATTTGTTGTTTCTTGAAGAGACTCTGAGAGCAGCCTGGAG	12	37.0531
RAD_8698	TGCAGGACTGCCTGTTGTTTGAGTCAACCTACACAGAGGCTCAGTAATAATGACATATTGTTCATGGAGCTGTTTCACTCCTATGTGGAAG	12	42.1313
RAD_49661	TGCAGGGGTGAGAGTCAAACAAACTCTATTTGGAGTAAGTAGAACAGAGTGACTGGTGTTAGCATGAAAACCTGTTTTCTTTCCTCGGGCA	12	46.1414
RAD_26516	TGCAGGTCTCTGTAGCTGACGGGGGTGGGTATGCGCGAGGGGCCGTTTTCGGGCCTGTTGTCAGTGCGGGGCCTGAATCGGGTCCCCAGTT	12	52.7784
RAD_5148	TGCAGGCATTTTTCAAACCAGACCACAAACCTCTGGCTCACCAGCTGTCACTGTGGCTCCAAACAGCGACACAGTGACCCAGAAAGAGGCC	12	68.9213
RAD_47612	TGCAGGTCATAAATCTACTGAAATATGTCTCAGCGGACACTGAGACTTCTCCTGTGACAGAGGCCCTTTTACAGCTCAATAATATCTACCG	12	69.6573
RAD_47193	TGCAGGATAATACACAATGTCACTAAACCCAAATGATCTCATACTGGTTTCTTGAACATGACATTGAGTTCACTGTACTCATATGGTACAG	12	70.8681
RAD_10039	TGCAGGTTAAACTCCACGTAGGAGCATTGGATGAGGTCGTTGTGCTGTTTCCAATCATCCTGTGTGATGCCCCCGTGCAAACTTATCCCCC	12	70.8681
RAD_41284	TGCAGGATTTGTTAGGATTTTGCCGTATCTCATATCTACTTGGTTCAGATTTCCTTTTTGCATGATTGACAACAGCACTTGCAGCGCACAG	12	81.1955
RAD_8133	TGCAGGTGAACCCGAGCCTCCTCGACCCCCCAGACCCGCCGCACGTACACACACGTACCAAAATCACACATACTCTCCTGTCAAACGGCAA	12	82.5341
RAD_8866	TGCAGGGACACCAGCCCTCGTGGACTGGGATTGGGGACCCCTGAATTAGAGGGTTACACCACAAAGGTCATCCACTGTTTGGGGGTTTTTT	12	82.5341
RAD_18711	TGCAGGAGATTATTTTTGTCTGACATAGAAGACAAAATGCCGTATTTTTCGGACTATAAGGCGCACCACATTTTAAGGTGCACTGTCGATG	12	83.1787
RAD_32475	TGCAGGACACCGGCCCTCGAGGCCTGGAATTGCCCACCCCTGCTCTAAATACTACAATAAAATCTCCATATGGCTGTGACTCTGCCACTGT	12	83.8005
RAD_15042	TGCAGGAGTCTATCAGGCCTTAGGATTGAAAGGAGAGCAGTACTCCAGTTTATAAAATACTGTTGTGTTATTTAAATGGACTTAGTCTGTG	12	84.9374
RAD_39360	TGCAGGTGAGGTAAGTGCAGATGGTGTGACAGAGTTTGTCCGTTATAACTTGACCAGTTTAGCTGATGCAAATTTAAGCCGATGGCTGCAA	12	86.2294
RAD_27347	TGCAGGGATTAGTCATGGAAAACTAGGCCTTGCATTCACTGTCACCTTGCCATGACATCACACTTTGTTACAGCTGTGACAGGTCACACTT	12	86.2294
RAD_54937	TGCAGGTCTCTGTGGGGTTAAAGTCATATCTGCTCTGGGCTCCTGATACAGTTATCAGCTGGAGTGTGTTTGGTTTCTGCTGGGAATGGGA	13	0
RAD_45046	TGCAGGCATTTCCCAGAAGAATAAGGAAGGGAGAGGAGTGGGCCGTGGGTGGTGGGGCGGGTGGTGGTGCCTTGAGTGAAAGTTGACAAGA	13	1e-07
RAD_24726	TGCAGGTGCTGTCACACAGGTATGTCCAGGTGGGCTGATATGGAATAATTCTGCATTTCACAATATAGTGAAACCAAACAAAGCCACACCA	13	10.7722
RAD_19043	TGCAGGTAGTGGAAATATTGTGTCTTCCCACAATGCTACGATGTGCCATGAGCTGGCTGAAGGAGGACTCAAGGGCTGCACGGGACTTGGT	13	10.7722
RAD_38323	TGCAGGTGCTGTTAAAGCTGTCGTTACTGCTCATGTTTGGATGACTCGGGCTAACAGAACTGCTGTTCTCAGAGCACGAACACAGATCTTT	13	11.4439
RAD_21677	TGCAGGACACCGGCCCTCGCGGCCTGCAGTTTGATGCCTGTGGGTTAGATAATGAACCCTCAGTTTCTCAGGATGCAACCATTGGAATGTG	13	11.4439
RAD_5806	TGCAGGAGAGAAGACGACCCTCTGTGTGTGGGACAGACAACAATCCAGTGGCTTGTTGGGTGGTGGGTCCTTGCTAAAAGCAGTGTGTGGC	13	11.4439
RAD_20302	TGCAGGCGACCATCTCCACTAACCACACCATCTATTCAATTCAATTTAATTTTATTTATATAGCACCAAATCACAACAGCAGTCGCCTCAA	13	11.4439
RAD_34858	TGCAGGTTCGACCCCAATCCTCCTGTGTAACCTGTGTATTTGTGCGTAGAAGCACCTAAGCATGTGTCTTTCCACATGCGTCTGAACGCAC	13	11.712
RAD_31508	TGCAGGCGCTCCGGCTCTGCTAAGCAGCCCAGCCTGTGCCCTTGATATTTGCCTAACAAGAGGCATTACATTAATCAGACTGTTGACACTG	13	14.5364
RAD_48486	TGCAGGAGGACTGGTCACACCTGAAGTTCCTGCCACACACCTGTTGGTGATCAGGGCCCTATTTCAGGAAGCCGGTTTAGAAAACTCAGAG	13	14.8544
RAD_19262	TGCAGGACACCGACCCTCAAGGCCTGGAGTTCGACACCTGTGCGTTAAAGGGTTAAAAGGGAGTCTTTCCTTCCCACTGTCACTAAATGCT	13	14.8544
RAD_12007	TGCAGGCTTGCATCACACTCAGCGGGGTGTTCGACAGACATGATGAAGCAGTGCTCTGAAGTGAATTTCTTGCCGTGTTCTCGAGGCTAAA	13	15.3742
RAD_40991	TGCAGGAGCAATTTGTTGGAGCGAATGTGGACTTGCGGGCGAATGAGACACAAACGTGGCTCCCTCTTCTGACTCAGGCAAACGCCGTTTC	13	15.5832
RAD_42057	TGCAGGCCTTCGTCCTATTTCGTTGTTGGTTTTTAGGGAAAACCAGAGAGAATATGAGGTCAGCAGAGACTTGTGGGCTTGGTAAATTGGC	13	17.7368
RAD_4020	TGCAGGGCTGGTGATGTTTCTCGAGGCGGACAAAATGACACCCCTGTTTGCCTTCTGCACGGGGACCTTCTCAGACTGCCTCTACTTAGCT	13	17.9525
RAD_45154	TGCAGGAAAAGTGTGTTTTTGTTTAGCTCTGTGAATGTTGAGCTCTGGTTTTTGTTCTGTTGGAGGGGGGGTTTGGGGTTCCCAAAGCCCT	13	17.9525
RAD_53243	TGCAGGACATCGGCCCTTGAGGTCTGGAGCTCCCCCACCCCTGATTTATAGGGATGCCGCTTCTTTGACTTCAGCTAACAGCAAATGACAC	13	19.6626
RAD_26098	TGCAGGCAATATTGGCACATCACGGTGTTCGGTAGGTGGTCTAAGCACAATAAGAGAAGGTGGAGTTTGGTGATTGGGTTCTTACCGGCTC	13	19.8287
RAD_36379	TGCAGGACACAGAGGAATGTTTAGGGGTTAAATCGTTAATCTGGGTGACAATTTCTTAGGTGGGAGGATGCAAACTATCCGTGCAGGAAGA	13	23.0276
RAD_54094	TGCAGGCCTTCGCTGTGCCAGTTAAACGCTACAGCAGCACTAAAAATAAATCGATGAAAGGTTCGTTTTATCAGCAGTACCTTAACGTGGC	13	23.2894
RAD_36065	TGCAGGAAGACTCGGTCCTATCTATTCAATATGTGACAGCAGACCACAAAAGATGGCACAATAAAGGATTTGGGATTAAGTAGCGCTTCTT	13	24.0773
RAD_9748	TGCAGGGAACCATGGCTTTCCTCCCCCTCCTTCAGTTTCTCAAGCAACTCCTATAACAAACCACAAACATTCAGAACCTCTTCTGCCAGGT	13	26.1736
RAD_37072	TGCAGGGCACGAGGTCATCATGTCAGTCGCTGTGCCACTTTGTTTTTCCACGTGTGCTTTTTTGTTTTAAGGTAGCAGCTTTCTTGGTCAG	13	26.308
RAD_18170	TGCAGGGATAGGAATGTATTTCGTTCTAGCCCTGTTGCAGAGAGTGTATGTGTGCATACCCTTCAGGTCCAGGTTTTTGGCTCCTGTTGTT	13	30.6181
RAD_12886	TGCAGGTAGGGATCGGCAATGTTAACCAATGCTCTTTATCAGGTTATTTATGCCAACTCCTCTTTCTGTCTTGGTCTCTGTCACCCTCACC	13	31.4757
RAD_48839	TGCAGGGAAAAGGGATGGGCACAGAGCTGGTTGATTGTCAGTGCCATTATGTCGCCCCAACATCTCACAGTCTCCACTTCCACAATTCCCT	13	32.2619
RAD_59088	TGCAGGATCAGGATGAAGTAGTCAACAGGTTTGTTTCTCTGGAAGAGGTAGTGTTGAGGAGCGTGCTTGTTCTTGGGGTTGAACTTTAGGT	13	37.1786
RAD_54370	TGCAGGAGGCAATCAGCTAAAGACATTTTTTCCATCTCCTGACAGCAGAGAGGAAGAGATGCCTTCAGACACTGTGCAGGTGTTTTCGTTC	13	41.5475
RAD_27466	TGCAGGACCCTCAGCCATAGTAGCAAGTTTTTCAAAAATAGAAAATGGCCTTGGTAGCTGCACGCAGCAAGTCAGTTATATTTGTCAAACG	13	41.6828
RAD_40410	TGCAGGCAGGAAACTAAAAGGATGGCAGTCTCTTCCTACCCTTCAAAAAGGAAAAGAGCCAGGGCCGGGAGCTGCTGATAGGAATTTGACC	13	41.6828
RAD_55103	TGCAGGCTCCTCTGCTAGCCGCAGTGTGCATGTGTGTGTCTGTGCGTAGGCACACGCATAGGAAGTGTAACTCTGAATGTGCATATTTTTA	13	43.0101
RAD_19525	TGCAGGGCATTAATTCTCTAGTGGACGATGGACCCAGAGATGAAATCACTACCCAGGTTTGGGCCTTCACTCATCAGGATGCTCAGCTGTC	13	45.4659
RAD_47951	TGCAGGCAATTTAGACTTTCTGATTCACCTTGCTAGTCTTTGGACTGTGGGAGGAAACTAGAGCACCTGAATGAAGCCATTCGAACACAAG	13	45.4659
RAD_29577	TGCAGGAGGGCGTGCCGTCATACACTTCAATACCACCTGAGTGAGACACACAATGTACAGAGCCTTTTGTCTGCCACATCAATTTATATCA	13	45.4659
RAD_16111	TGCAGGACGACTGGAATCTCCCCTGCTAAAGCACCTCCTCCTCTGTCCACCAGGAACGTGCCTCGCCAGCCGCCTAGGCATGAGACGGATT	13	46.54
RAD_4597	TGCAGGCTGCACGGACTCACAAAGTTCACTTGTTGACTTGGCCTCAAGGCAGGGCAGCTGTTCATTTTACTGCTAATGGAGTGCCACTGAC	13	57.3958
RAD_57868	TGCAGGCCTGAAGTGGTTAGCCTGTTATAGCAACATACAGTTTTAAATTCAAGTGGTTTCAGTTTGACAACTTAGAATTGTTTTTTGTTGT	13	60.892
RAD_49914	TGCAGGACACTGGCCCTTGAGGCCTGGAGCTCCCCCACCCCTGCACTAAATGATGACATGAATGTGAAGCCTGAATGCGAATATAAAGCCT	13	63.8951
RAD_49583	TGCAGGACACCGGCCCTCGAGGACTGGAATTGCCCAACCCCGGTCTAGTCTGAAACCTTTGTTTTTTGACCTTTTCTTTTACATTCTTTTT	13	71.8068
RAD_13765	TGCAGGTGCCATTTGATTTAAAAGAATAAACATATTCGCCTCATTTATGTTATTTTGAAATCTGAGATATTGTGCAGCAATACAGTGTTAA	13	71.8068
RAD_19644	TGCAGGTCTGCTGATGTGGAGAGCATGGTGAAGGTAAGAGGTCAACATGCCCACGCGGGCTGCAAAGAGTGATATAGAAGTACAACAGAGA	13	73.6685
RAD_59118	TGCAGGGCTGTAAGCTGGCTCCAGTCAACGAGCGGTCACCATTTGAGCTTGGAAGCTGTCGTTGGAGATGGCACCGCTTCACGGTTATTTC	13	74.5817
RAD_22152	TGCAGGGACACTGGCCCTCGAGGACTGGGATTGGGGACCCCTGGCTTACAGTGTCCACTGAACTGCAAATCTTATGTAATCATAGTGAAAT	13	75.8745
RAD_59397	TGCAGGTGTTTGGTGGTTTGGTGTGGATCCTGGTGGCATCGGCTAAAGTTGATCCGGCTAACCCTCTGGGCTGGGTGATGTTTGTGTCTAT	13	76.1678
RAD_22252	TGCAGGGAGGATATCTGGTGAATCTGTTATGCTACATTTGGTTTGGGTGCTCTAGAGTGAAGGTTTGCTGCAAATCGATGCAAAGCTGCTC	13	79.5009
RAD_35329	TGCAGGAAACATGTATTTAAGTCACATTAATGAAGTAAAAGGAAGACTCAGTATAACAGTGTTTGTACTGCATACTGGGACAGCAGGCTCA	13	80.0775
RAD_59030	TGCAGGCAAGAAGGAATCAGGTCCCTGTCATCTATTACATAAACCTCATCCTTTCCAATGTGATCAAGATTTGCGCCTTCAACATGACAAA	13	80.0775
RAD_11044	TGCAGGCAGAGGATCTCCTCTGGAGTTTGCAGGAAGTTTGCTGTTTTAACTTTCCAGCTGAGCATCCATTATAGATCAAGCGCTGGATTCG	13	82.7783
RAD_20966	TGCAGGACACCGGCCCTCGAGGCCTGGAGTTCCCCACCCCTGCCATAGAGGGATATATGCTCTTTGTGACATCATATACATCCGAGAGTGA	13	83.1009
RAD_40200	TGCAGGATGTCATCAAGCAGCGACTTCCAGGAAACGCCGAGTGTGACCCTGAGATGAGGACGAGGTCAGATGTATTTATAGAGCAACAATA	13	83.1009
RAD_14458	TGCAGGGACACAAACACACTGAGCGTGCTGTGGATGAGGGATTACAGCGAGCAGCAACAGAGGAGAGGAAGAGTTTGTACCAGTGACGGAG	13	83.1009
RAD_20140	TGCAGGTTCCCCAGCTGTTCCCTAATCTTATCATCTGTGACTCAAACCTCTGATTTATGACACCTGCTGTGTCATTAGTGCACGGCAGACA	13	83.1009
RAD_16730	TGCAGGCCATGAACGCCACGCTGACAGAGCTGAAGTTGGACCAGTGGCAGATGGCTGAGGATGAGCAGGATCAGGACGACCTCCATCCGCC	13	83.4093
RAD_31534	TGCAGGCAGCAGCAACCAGAGGAAAAGCAGCTGCAGCGCTGAGTCGAGCCGCTGCTGTCAGGTGACCTGAGCAATCACGCCACACGTTATC	13	83.5749
RAD_53359	TGCAGGAAAAGGTGGAGCAGCTTAAAGAGCAGGTGAGCGTTGGCGCCACTTCTCCGCCATTCACAAACGTCCGGTCGAACTTTGACCCGTT	13	83.9215
RAD_4071	TGCAGGACACTGGCCCTCGAAGCCTGGAATTGGACATCCCCGCTCTACACTGTGTCATTAGATGAACGAGGTGTTTTTGTCTTTTTCTCTC	13	83.9215
RAD_15757	TGCAGGTAGAGAAGAGGAAGATAAGAAAACCAGCAGACTGCAGCAAACATCAATGCCTGGTTCATAAACAGGAAGTACCAGAACCTGCAGT	13	83.9465
RAD_22060	TGCAGGACAACTCTATCCTCTGTCTACACTCTCCAGACCGTGGTCCCATATCGCACTTGATTTTGTGACTGGGTGTTATGCCACAGTCTAG	13	83.9465
RAD_3633	TGCAGGCATCTGTAAGGAGCAAAGTCTTAACCAGCTAAATCTGTCCGCTTATTGGAACATCCCTGCACTCTTGCTATTAGGACGAGTGCAG	14	0
RAD_6708	TGCAGGAAGAACACAACAGGATAAATCCTTCAGTCTGAAAATATCTGTGCAGTTGTCTCTCTGAAAGCCTTCACACACCTGACACATAAAA	14	1e-07
RAD_5560	TGCAGGCCGGAGCAGCAGAGTGGTCGGCACCATGCTTATTCAGCCAGAGAGTCTGGAGAAATCATCACCCAACCCGCTCCCTCGGAGCCAC	14	2e-07
RAD_5397	TGCAGGTTCAGAGTGTCGAGGCTTTATTCTTCACTTTATAAAACGTTTTTCTCCATTAAAGTTGAAGTTGGGACTTTGTGTTCTTGATGTT	14	16.0765
RAD_45909	TGCAGGAGGCGACTTCTGACTGTGCTCCTGCATGAGCGTGCTGCTCAGCTCGTGCTTCCAGCTGTGACTGAACAAGCAGCAAGTTACTTTT	14	16.4694
RAD_8854	TGCAGGTGAAATCCGCCTGCGCGCCTTATCCCCACACAGTCAACGATGAATTTATATTCCCCGTGTACTTAAATAGGCACTGTTCCTTTAA	14	16.4694
RAD_49571	TGCAGGGTCTTCCTGGCATGATGGAAGCGCAGCCCTCCTCTTCCTCGGCTCGTCGGTGTGGGCGGAGCTGGTAGGCATCTGTGGAACCTTT	14	16.4694
RAD_2283	TGCAGGGTTAAAAACAGAAGATCTGGGTTTCCCATGAACGCATTCCAAGTTTCACAAGTTTGGTGCGAAGAGTTTAAACGTGCATTCTGTG	14	16.4694
RAD_60757	TGCAGGTGAGAGTGTGTGTGGACAGATTGGCCTATAATACAAAGTGGCTTACAGGCCTGGATCTACACGCACAGTGCAGGCATTAAGGTTA	14	16.4694
RAD_28070	TGCAGGGGGCGCCAAGCACCAGGCTGCTGGACGTGAGGAGGTCTGCACACTTCCTGTGACCTTCATCAAGTTTCAGGTGAGAACAGGAAAT	14	16.4694
RAD_4485	TGCAGGGGGACACACGCACCCAGCTCCTAACTTTTACTTCCCGTTTGAGGCACGGCTGCGAACGTGCCCTTACTGACCTTGTATCCGTTGT	14	16.4694
RAD_38721	TGCAGGTTTCCTTCTTATTTCCCCTGATGTCAGTAACACACACAGTGAACCCTCTGAACATGATCGCACAGTCAGCGTTCTCCTGAATGAT	14	16.4694
RAD_22312	TGCAGGACTGGAGCCCTGTCATTACAGATTATAGATTATAGATCATGGGTTAGAGATTATAGGCACAAGAAAGAAATTGGAGAAAAAGGAG	14	16.4694
RAD_38107	TGCAGGAGGCTCTTAGCTAACAGCAGCCTCGGAGCTTCGAGCTCCACGGCGTGATGCTAGCAACACGAACAGCTGTTTGTGCTGCTAGCAT	14	16.4694
RAD_48910	TGCAGGAGGTGGTGGTGATGGAGGAGGGGGAGGTTCGGACAATCTTGACGTAGCGCTCGAGGCTAATTAAGCCCATGAAGAGGATCCCCAT	14	16.7883
RAD_37875	TGCAGGTAATTCACTGCACAGGACTGATTAAAGAGGAACTCCCTGAACCGAACCACTGGTGGTGGGGAGGGAGCCGACACGGCATCTAGAT	14	17.1164
RAD_35689	TGCAGGACACCGGCCCTCGAGGCCTGGAGTTCCCCGACCCTCCTTTAGAGGAAGAGTGACGCGTTGTGTCCCACCTGCTTCACATGTCCAT	14	17.1164
RAD_10721	TGCAGGGACCGAGTGAAATATGAAAAATCCTTTGTGAAACATCAAAACTGCTTGTCTGACAGTAGAAGAGAACCTTTCTTATTCTTGTCAG	14	17.1164
RAD_53287	TGCAGGATCCCGGCCCTCGAGGCCTGGAGTTCTACACCCCTGTGTTAGAAGCAGGAAAAGTGTGTGGGCTGGAGCACTGTGTCAGAGCATC	14	17.1164
RAD_41536	TGCAGGAAAAGGTCCACTTTACAGAGCTGACAGAAGTACAGCGATAACGAGCCAAAATCTTCCTCCGGGACACAGTAGCTGCCGAGGGAAT	14	17.1164
RAD_44841	TGCAGGAAAGCGATCGCACAGTGAGACTACAACTGGAATTCATTTGCATATGAAAACAGGATGTGTAGTGAGAATTCACAGCTCATGTCTG	14	17.1164
RAD_25163	TGCAGGGATTTTCGCTCCAGTTTCAAAGATTTCCAAGTCTGTGGACCAGACGCCTTCATCAGTCACCTCCACCCCAAGAACACCCCGCATG	14	17.1389
RAD_25642	TGCAGGAAACTAAACATCCAGATCCACCAGGATTTATCCTGTCAAAACCAGTCCATTCAACACAAGGAATCGCCACGGTCAGTGAACACAT	14	17.7414
RAD_60126	TGCAGGACAGGGGATTCAAACCGACGACCTTCTTGCTGTGAGGTGACTGTGACATGTCAGTCTTTTATATACAGTTTATGAGTTAAAACCT	14	19.6026
RAD_18018	TGCAGGTCTTTGAAGGATCACGGGGGGAATCTCAACAGCATAAAGGGCCCCTCACATACAAAACTACAACAGCAAATCCATTATGTCTGAT	14	22.8694
RAD_51177	TGCAGGGTCAGGTCCTGTCCGCCATCTGGATTACTGTCTCACAGATTCAGATGACACCATCATGCCCAGTCACTTCAAATTCGCTTTGAAG	14	30.7136
RAD_15453	TGCAGGGTTTCTCTGTATTCTAACCACACACAGGAACCCCACACCCCATGGGTGCATGGACACACAACCTTGACCTTTTTCCACAGAAATC	14	32.2851
RAD_60144	TGCAGGGTGTGGTGGCCCCTGGCTGAGCTGTTGGCCACTTTTGACTTGCTGACCTGTGTCTGCCAAAAGCTGCCTGGGAGGATATTTCTAT	14	32.5724
RAD_57256	TGCAGGCATTCACTTCACAATGGTTGAGGCTACATGCTGGTAAAAGAGGGAGAGAGTCACTTTCCCCGCCCACCTCCCAATCAGTATCTTG	14	32.5724
RAD_8398	TGCAGGCCAACAATTAGAACAGAGTTTTCTGAAAACAGTGAACAGAAGTGAGACACATGCTTACAACTTTGCACAGGTATGATACTCAAAT	14	32.5724
RAD_40453	TGCAGGGCTCGTCCGAAGGAGAACGTCAGGACCCAGGGTTTGGGCAGAGGGCAGTTGTTGATGGCATTAAGGTGGAAAGAGGCCTCCTCTT	14	33.8604
RAD_11901	TGCAGGCTGAGTGAGTCTAGGATTAGGGCTTCTCCCCATACATGTTTACCAGGAGGGTGGGGTGCCTGCTGGATATGAGACCCCTGACCCA	14	33.8604
RAD_7449	TGCAGGCCCAGTCTCACAATCAGCTGCAGAACAAAACAGTCAGTGTAAAGATAGAAACGGCCTCGGAGGCAGTGAGGGCTTTCATAAACAT	14	34.4092
RAD_38929	TGCAGGAAAGCTGTACCTAAGTCATGTGGTGCTAACTGGAGAATTATTTATAAAATGATGTCTTCTTTACAGCCACTCACAGATCAACAGA	14	34.4092
RAD_10877	TGCAGGAAAAGAAGAGACGAGTTATACACAACCAACACTCAGAGGCCTGCAGTTAGCAAGCAGCTGTAGTGGGTCATAACTTCAACAACCT	14	34.4092
RAD_59840	TGCAGGTAGTACTGGAGCTTGAGAAACCATTACATAACATGAAACACTTAAACAGACATACAGCAGACAAGACTTTAAGTGGTATTAACTA	14	38.444
RAD_17629	TGCAGGACGATGGGCCCATGTCCTTTTTTTGGGCTGTGCCTGGCCAAGCCCCATGGACTAAGGCCTGGCTTGCCCTTGGGCACCCTCCCTG	14	38.444
RAD_25885	TGCAGGTACCGGAGAGAGAGCGATGTCACCTGCAGCGGCAGGGCAGCGGCACACACGAGAAGATTACTAAAGGAGGAGAGGTACTGTAATG	14	40.4573
RAD_53802	TGCAGGCCACCAAATTACTAAACCGGTGTGCTTCTGTGCCTCAGAGTGAGAGGCAGAGCAAGAGAGGTGAGCACACTGAAACAGAAGAAAC	14	40.4573
RAD_51154	TGCAGGCCGTGCAGAAGTGCTCGTTGAAGAAGGTCGGCTGGCGTACGCCGTAGCCCCTCCTCCAGTCCAGGTGCCGTCTCATATGAGCTGG	14	40.7177
RAD_37505	TGCAGGAATTCCCGCTGCTCCAACGCTGGATGCTGTAGCTGTAACACTAAAGTACAAAAAGCATGGACAGTAGCAGTTAGACACAAATCTA	14	42.9629
RAD_42298	TGCAGGAAGTGGTGGGTTACGGGCAGCATGTACCCCGGGTGTAGCTGAATGGCCTGAAGAAGCCACCTTACTGTGCCCACTGTGCTGATTA	14	42.9629
RAD_2666	TGCAGGAAAAATAATGACAGCCTTGTTATTTACATTGTTAGAGAGTGCTTTTCACAGCAAAGAGCTGGCGTTAAAGTTTAACTACAAGACG	14	43.9871
RAD_42082	TGCAGGGTAGACTCCTGTGGAGCAGAGGCCTCCTGCAAGGATGTGACAAACTAACCGCCAGTTGAAGAGACTCCTATCTCCGCCGGCGCAT	14	43.9871
RAD_41335	TGCAGGCATGGAAACGTGTTTCTCCAGTAGTACAAAGTAATTAGAAATAGCTGATTGGTAACCAGAGAGAGCGTTAGGCCAAAAACCAAAA	14	44.9699
RAD_13062	TGCAGGGTCTTCCTAGCCTACAAGTGCTGGTTCCTAGTTTGTTGCGCCATGAAATAGAGAAGGCATTGGAGAAATTAGATGTCATATGGGA	14	54.1548
RAD_59517	TGCAGGCAGTCCTTAATGTGCTAATATTAGCAGTTCTCCAACTATTACCAGAAATGCAGTGCTTGGTCAAAACAACAACTAATTACATTCC	14	54.1548
RAD_43508	TGCAGGTACAATGACTCTCCGTTCATTGGTGGTCATGTTGGGGGGAGGGGCATTCTTCTCATCCATGTAGTTTCCATAGTTCATCTGAGAT	14	55.2207
RAD_49138	TGCAGGCAGGCCCGGGGGCTCACCGCCTCTGTAATTACAGCTTTGAAGTTCAGGAAGCTTTTTCTACAAACCGCACTTAAGACAGGCCCAG	14	56.8086
RAD_6905	TGCAGGTTACAGAAAGCAAGCTTGTGACCGGGGGGGTGCGTCAGTTTGATTTCCTGAGCTGGCTAGGCGGTGTGGTCAGGGTAAGTGAATG	14	58.7584
RAD_50409	TGCAGGACACTGGACACTGGATATTTGCACCTTGTGGACTTTTGCCTCAAATAAAGGTCAATTTTTACTTTTACCTACATTGCCTGAGAGT	14	58.7584
RAD_34310	TGCAGGCTGCCATGTGGCGGCTTCTGTTTGAAGAGTCCTGGTGGTTACAGAAACTTTAATTTATGGATGATGTTGCCACCGTGCTTATCGG	14	58.7584
RAD_35730	TGCAGGATGCCCTCTAACAGGCATTTGAATGATGCTGTAAAGCTGTTTTGTGTGTATTTTATCTTTCTTCAGGTTCACGTCAGTATTTTTC	14	58.7584
RAD_26647	TGCAGGACAGGCTGAATACACACAATATAGTATAAGCATTTGAGTTTTGACTGCAAACGTTCTATTATATTTTTCTAGCCTTTCTTATATC	14	58.7584
RAD_51213	TGCAGGAAGCAACGATCGCAGTTCAGCTCAGAGCGACTGCAGTCACATTCAGACAGATTGGAAGTTTGTTAATAATTGCCATCTAATTTAT	14	59.8785
RAD_39809	TGCAGGTGACCCATGTAGTTACCTTGCAATTGAAACTGGTCATCCAGAGATTTATGCTGAATCTGTGGGCAAAAAACGCCATAAATGAGGA	14	59.8785
RAD_52098	TGCAGGGTAGTGGGTATGCAGTTTGTCACTCGTTTAAATGGATCGGTGGCAGACGTCACCTTTGCGTCTCTTCAAGCTGTTTACAGCAAGC	14	68.3202
RAD_49208	TGCAGGTATAACACTGACCTTACTATCAACCATCCCTATTTGTCTTAAACTGTGATTTCCTGTTATTTCTATTTGTGTTCATAGCTCTGAA	14	68.6347
RAD_26526	TGCAGGGGTTCATTCAGTACTGGCTCATGCAGAAAACATCTTCAAGATTGACAGCCTCCTTCTTTGAGACACTCTTATTCGGATCTGCATT	14	79.1423
RAD_9831	TGCAGGACACCTGAATCAAATGATTAGTTCATCACCAGGCCTGAGGAGCCGGTACCGGTCGTTTGGTACTGGGCTGCGAGATTTGAGGCTC	14	79.1423
RAD_12166	TGCAGGACTGCAGGACCATGGCCACCCACTGCACAGACTCTGTTCAAGTGTTGCTATTGATGGCAGCAGCATATGCAGCGTACGGATGTAA	14	91.9202
RAD_44728	TGCAGGGCAAGCTTCCAGTCTAATGTTAATAGTGATGCTCTAAAAGCGACCACAGAGGTACTTTTGAGTGGCGCTTCCCTGCCCGTTTGGA	14	92.5039
RAD_47670	TGCAGGTTGTTACCAGCAGAACCGCAAAAAAAGCCAATCAGCACGAGATGGGGAGAAAAGCACGTCTGCACCGACTTTCCACGTTTCTGTT	14	92.5039
RAD_61278	TGCAGGGGTGTCAGGAGGAGCTGGTTCGGTGACCAGCTCCTCCGGATGGAGTCCTCCAGAGGCCACCGAAGGAGGGCAGCAAGCCGATGAG	14	93.1385
RAD_30070	TGCAGGCAGAGAGGACCCTAACGCAGGCCCCACAGGCTGACAGGATAAACAAAAGCAAACCTTTATTTAGGCAAAGTCCACAAAGTCAGTA	14	93.1385
RAD_42071	TGCAGGCAAAGGGTTTACTGTTAGTTTCCCCGATTCCTGTCTATACAACATCCATGGGTGGTATCCGGGCTGTAACGAACCTACCACCCCA	14	93.1385
RAD_44171	TGCAGGTCGCAGTCTGGCGTGACAACACGTCCAGCTCCCCTCCTGTTGAGCGCCTCCTCTGCACCCCTCAGCTGTAGCCAGCGGGTGCATT	14	93.1385
RAD_6773	TGCAGGTGATTGTTACCCTCAGCCAACTCTCCTGTGAAACCTCGCTCACTCCTTAAAAAAACCCCAATCAACTCCAAAATCCACACTGTTG	14	93.1385
RAD_33655	TGCAGGACACCGGCCCTCGAGGCCTGGAGTTCGACACATGTGGCTTATGTGATTTTGTGCACAGAAATATATGACATTCCATTTTAGAAAT	14	93.4695
RAD_22691	TGCAGGCGGTCTGTCCTCCAAGTTCAGGTCCTCTAACAGAGGCCTGGGAGCTTAAGTCCTGTGTAGTATCTTAGCTGTTCCTAGGATTGCT	14	93.4695
RAD_24199	TGCAGGGAGGCCAGTTTATTACCTGGTCTCTTTTACTAGAGTAAGAGTGATGTTTTAATACCTGCTGGTTTGGCGTTGTCTTATTGAAATA	14	95.6896
RAD_16002	TGCAGGACACCGGCCCTCGGGGCCTGGAATTGCCCACCCCTGCATCAGTAGCTCACTGCTCTATCTCCTGAGCTACAGCCACCCCAACACG	14	95.6896
RAD_2689	TGCAGGTCACAGTCTGAAGCTAAGGGGTTACACAGTGACTGAAATGTGACTCCAAGGAGGCATGACACCAGTACGTCAGTATGCGACAAGC	14	95.6896
RAD_4571	TGCAGGTACTCGGAGCGCAGTAATACCAAATGTGTGGGGATCACTATCGAGACGCGGCCCGACTACTGCCTGAAGCGGCACCTCAGCGACA	15	0
RAD_24442	TGCAGGGAACTTGCTCACATGTAGGTCAGCCATATCAGATAGTGGCAGCCTGCTGGGACATTGACTCAACCTGCCTGCACAAATAGCAGGA	15	1e-07
RAD_10391	TGCAGGTTTATTTTCCCGAGCACGCGAGGGGTAGGATAGACCTGTTTGACCTACTTTCTGACGTCAGACCTGCGGACCACGTAGGTCGTCG	15	0.531726
RAD_18285	TGCAGGACTCCATCAATCATAGTGCCAGTCGGTCTCCAGACAGTAAAACAGTCAGCCACGAACGCACATCCTCCTTTTTCCCCTCTTCCCC	15	0.531727
RAD_57350	TGCAGGACACCGGCACTTGAGGCCTGGAGTTGCCCACCCCTGTCCTACTGACTGAGATCACAGCTGGCAAAAACACAGACAGTAGAAAGTG	15	0.531727
RAD_34826	TGCAGGTCCTGCTGGTCTGAACGGTGCGCTGAGTCACCCACAGTTTATCTGTGGCCGCACAGGCTGGATTTCCACGGCTGATGATCCAGCA	15	0.531727
RAD_39165	TGCAGGCTCTGCTTTTAGACATGATTTTGGTTTTAAACAACGCCATCTGAGCACAGCCTTTGCTTCATGGAAAACTCACACTGCAGATTTC	15	0.531727
RAD_5360	TGCAGGAAAGGGAGCTTAGCAAACATCAGTGTTTAGCAGCCAGAGTGGAATAAAGGCTAAGTTAGCACAGCGCTCTGCAGGAGAGGTGGCG	15	0.531727
RAD_37761	TGCAGGAGCGGCGAGCCCAGCAGAGCCCGCCCAGGTTATCTGTCAGTGTGTGCGTGCTGTGATTTACCACACTCACCATGTTAACTTGAGT	15	0.531727
RAD_40834	TGCAGGTGTAGGAACAAGGAACTACTACAGGAAGATGGGCTACGAGCTGGAGGGACCGTATATGGTGAAGGACCTGTACCAGCCGGGAGCG	15	0.531727
RAD_56380	TGCAGGTACTTCACAGTTTTACTCGTTTTTCACAGCTGCTAGCACAACATGCTTTTTTTAAAATTCAGAACATAAAGTTTTGACTAGAGCT	15	1.81448
RAD_61718	TGCAGGGACACCAGCCCTCGAGGCCTGGAGTTGCCCACCCCTGTTTTAGAGCCATGTTTTAATTCAATTCACAACATTTGGAGCTTTGTGA	15	1.81448
RAD_30662	TGCAGGGTGGAATGGTTAGAAGGAGATAATAATAGTCAGGTCAAGATTCAATTATTTGCCTGGGGATTAACCTTATGGGGTCTTTCAGGAA	15	1.81448
RAD_26562	TGCAGGTTTAAGACGTGTCCTTACTGAATCAGATGGTTGGATTACCTCTTCAGCATGCCATCAAGTTTGGCAAAAGCCAAGTGCGCATGCG	15	1.81448
RAD_39918	TGCAGGCTGCAGTCTCCATGCGGCCAGCAGAGGCACCAAAACACACAAACACTCGCTGAATTCACACACACACACGTGGAGTGCAAAGGGT	15	2.08423
RAD_51707	TGCAGGTGAATGATGTCTTCTACTTCCTAGCTGTGAAAGGGCCCTGTGTGGTCCCAGTTTCTTTACATCATACCGAAATGTGCGCAGACTG	15	5.7365
RAD_49743	TGCAGGAGCCTGAGATTGAAAGTCTGGCAGCCATCGAGTCAGAGCTTGAAAATGTTGCCCTGAAACTCCATGAGCTGCGGCGAGGCTGAGA	15	6.71666
RAD_26460	TGCAGGGACACCGGCTCTCGTGGACTGGGATTGGGGACCCCTGCCGTAGAGAGTTCAGGCTATATTGAAGCACAAAGTGGATCATTCCAAA	15	21.6634
RAD_9073	TGCAGGCGTCTCTTTTCACTCAGTCCCAGCCTGGAAGCCACAGCTTGAGCTTCCTTCACTGCCTGACCGAGCAGCTGCTGACGGGCCTCCA	15	25.0289
RAD_27608	TGCAGGCAACGTATGCTGAACCACGAAGGAAGAGCATTTTTCCCCCCTCCTTCCTTTCACTCTCAAATAGGTCAGAGAGATGTTATCTCAC	15	26.5802
RAD_19333	TGCAGGTTCAGTAGGTAGCATAATGACGACACGCAGGACAGGCTCTCAGTCAACTGTATACAGAAGCACATGGAGTTGGCTTTCTTTGCTG	15	27.8915
RAD_21989	TGCAGGTTTTTAAAATGCCAAATGGTGTCAAGTCTCTCTTTCTGTCTCTCTATTCTCTCTCTCTCACCTCATCTGTCAGTGTCGCGTCTCC	15	30.3992
RAD_36056	TGCAGGACACCGGCCCTCGAGGCCTGGAGTTCGACACCTGTGACTTAAACAGACATGAGGTAATCAGGGAAAGAGACACAGCTAGGGAAAA	15	30.4992
RAD_909	TGCAGGTATTGGCTAGAGACTCAGTCTCACCTGTACTCTGATATGAACTCTGATGAGTCATAGTCTGCACAAGCTAATGCCATTCTGTTTT	15	32.3826
RAD_23813	TGCAGGACACCCCTGCTCTGTACTGTCATGATCTTTACCATTAAACATGTTAACTGAGGCCTGTAGAGTCTTTGTCAGATCTTGGTTTTTC	15	34.4228
RAD_34015	TGCAGGACCCCGGCCCTCGAGGCCTGGACTTTGACACCCCTGTTCTAAAGTGTACCTAGCTGTTGTGAAGTGGTGTGTGTAGTTGGGCCAG	15	35.9908
RAD_9889	TGCAGGCATCTGTTCTCCTTCCCTGGAAGCGTCGGACAAACACACGTCATAAACATCGCACACACTTTTAAGACACACCCCCCCCACACCC	15	37.3168
RAD_28316	TGCAGGAAGTCACTTTCTGTCAAAAAAACCCTCTAATAAATGACTCGGCACACTCTACTCTGCACCAAATGACAGGCATACACAGTTAGTG	15	37.9414
RAD_19014	TGCAGGCTGCTTATCCGCTGCTTTTTAAAGCTCGTGTACTGAGCTAAAAACAGGCGAGCACACATTTATAGCAGGCGTGGGTTAAGAACAA	15	38.2422
RAD_542	TGCAGGCAAATAGGTTTGTTTCAGTATGCAAATTGCATGGCCACGTGATTTATTAAATACCACAGTAATGTTTCTTACTGGCCAGTGGATA	15	38.5803
RAD_18819	TGCAGGTGAAGCAGTTTGAATGCTAATGAGACTGGATGGAGAAAATGGAGAGAGAGCAACTCCAGAGTTATTGTGCTGTTTCGGCAGGGGC	15	39.7806
RAD_41213	TGCAGGGTGCTCCAGATGGATGCGTTTGCCACATCAGGAGTGTCCAGATGTGTCAGACTCAGGGAAGTTGCCTAAACTTTCTGGCATTCAT	15	44.7108
RAD_50437	TGCAGGCCTGCGTCCGTGCTGTGAGGAGGCACAGTGGTTCTCCTTCTCAGTGAGTCAAACCTGAGCACCAGCACCCTTCAAAGGAGGCTCA	15	45.8883
RAD_40042	TGCAGGTTAATAGTCCATCTGGATAATAAAACAGAGGGATCCTATTTCCCAGAATGCATTGGATAATGATGAAATAATGGTTAGTCGTTTA	15	45.8883
RAD_33866	TGCAGGACACCGGCCCTTGAGTTCATCACCCCCGGATTAGAGCCTAACCGATATAGTTTTTGTAAAGACTGATGTGGATATTTGGTGATTT	15	45.8883
RAD_38574	TGCAGGTTTTGGGAATTGGCCATTCCACTACGGCTTTGACCTTGACCGCATCTGCTCGCAAACGCCCCTGTTTGCGAGCAGACAATGAATA	15	45.8883
RAD_35108	TGCAGGACACCGGCACTCGAGGCCTGGAGTTGCCTACCCCTGATTTAGGGGCTGTGGTTTCACATGTTGCTCCACCTATCATACGTTAGAG	15	46.1782
RAD_49393	TGCAGGTGTCCTTGTTGAAAATGGGCGTAAGAAGCTGAAGTCAGATAAGAGCAGTGACTCACAACATAGACTTTTTTTAAATCCTCCTTTC	15	46.8892
RAD_21974	TGCAGGACACCGGCCCTTGAGAGTTTCCCCACCCCTGCATGCCTCATGGCATGATGTGTTGATTTTTGACCTTTTTTAGCCTGCTTCACTT	15	47.1736
RAD_35764	TGCAGGTGGGAGCAGTTTTGGCAGCACACAAAATAACAACAAAGGCTGAGGTGGCCATAAGGTTTGGGTTTGTCGCTGTATAATCAAACCT	15	49.195
RAD_20829	TGCAGGGATCAAACCGTTCCAGGAAGTTCAAAGGGAGCAGCAATGGCAGATACAGAGCTGCCTGCTAATGAGCAACTCCTTTAACCTCCTT	15	51.5085
RAD_43070	TGCAGGAGTGAAAAAGACCTCCTGCATCGTTTCGTGATAGGGTGAATTCATGCTATTACAGTCATGCAGGTTTCATCCTCTCTTTAGCAGT	15	51.5085
RAD_39385	TGCAGGGAAGCCAGACAAACATGAAAACGTCACACAGAAAGGCCCTGTCCACTTGCTGGAGCTGAACTCAGGACCTTCTTCCTGTGAGGAA	15	51.842
RAD_33169	TGCAGGAACCTGGTGGCCAACAACATGGGGGTGAGATTTCGGATACCCTTGCAGAAGCTGTACCCTCTCTCCCGTGCTATCCATCACCGTT	15	51.842
RAD_51574	TGCAGGTAACTTAACCCCTGTACAAACAGTACACGGAGTAATATTATGTGCTGTTCTTCATCTGAGATTTTATCTCCTGCTGAAGACCAGA	15	51.842
RAD_24350	TGCAGGTGCTTACAGACTCTGATAGCAACTTTTTTTCTCATGTTTTGTTGTTTTTGCTCCCCAAACACAATGAATATGTCTTGCAGATTGC	15	51.842
RAD_50799	TGCAGGAGGACGGGGCCAAGCTGGGCAGCCTCTTTCTGGGCGTGGCTGTGCATGAGACACTGGCAGCCATTGCCCTTGGGGTGAGCGTAGC	15	51.842
RAD_14695	TGCAGGACACCGGCCCTCGAGGCCTGGAGTCGGACGCCCCTGTTTTAGCATCTTCAATCCTGCAGACGTCAGAATCATCGGCATAAAGCAC	15	52.0942
RAD_24652	TGCAGGGGGGGCGGGCCCCACACTTTGCGAAGGTCTGAATTAGCCAGTTATTGTTTAGTGGTGGCCTATATTCGATTATTATTATACATCA	15	52.0942
RAD_50628	TGCAGGAGGATCCTGCTGTTACTAGTGGACCATGTGACCACTATTAAGTGATTCTTTAGTTAGCTTGACTTGTGACTTTTAGAGCTACTGA	15	52.4364
RAD_47719	TGCAGGCCCAGCAAGGTCTTCTTAGAAATGGGGAAGTCGGAGAACTTGACAACCTCCTTGAGGTTGATTTCTCCATACCTGCTCACCAGCT	15	52.4364
RAD_38386	TGCAGGCTCCCAAAACCCCCCACTCTGATTTCCTTAAGTAACTCTGGCAGGGTCTTAAAGGAGCCCTCGGTTGCTCCAAGATGCATTCAAT	15	52.6951
RAD_47430	TGCAGGCAGGCTTGTACAGTCCTATTTATTAAGCTTTTGCTGTGTGTGTTAATGCAGCTGCATGAATAAAAGGTCGACTTTCTGCTCAGTG	15	54.7681
RAD_12974	TGCAGGACACCGGCCCTCGAAGCCTGGAGTTGGACACCCCTGTTCTACAACACGAGTACACACGATGAATATCTTAACAGTCTGGGAAAGA	16	0
RAD_42355	TGCAGGGACACCGGCCCTCGAGGCCCGGAGTTGCCCACCCCTGCACTAACCCTAACCCCACTAACTGCATGCCTGTGGACTGTGGGAGGAA	16	1e-07
RAD_59942	TGCAGGTAGCTACGCTAACGCTAACAGAGTGTGCTACAGATTACAGTCCAACCAGACTCTCTGTGTGTGTGTGTGTTTATTTAGTTTTTTG	16	0.0267905
RAD_49328	TGCAGGAAGCCAACGCGCCCTCGCTCTATCCGCAGCGCTGCTGAACGTTGGTTTGAGTTTGAAACTGCTCAGCACTCATCATTTGATGCTC	16	0.0267906
RAD_40045	TGCAGGAACCGAAAACAAAGCGAGCGTCACACTTGCACACGAACACGAGCTGAACGCGTCACCATGGACACAGATACAGGGCCGTCACTTA	16	0.0267907
RAD_34644	TGCAGGACGGCAGGCAGGTGAGACACAGAGTGATTTCCCAAATGGAGAGACAAATGTCAGCGTGAGGCTTAAATCACTCTCTTGATGGCCT	16	0.0267908
RAD_23034	TGCAGGGTGGGAAACACACCCCTAGCTCGCACTTCACAAAGCGCTTGGGGAGATGACATCACACATCCTGGAGAGAGAGAGAGACAGGGAG	16	0.919702
RAD_4653	TGCAGGGTAAACAAGGTGGCTTTTAGCAATGTGAGAGAAGAATCAAAGTGACAGTCACAGCAGTAACGTTGCTATTTAAACGTGTGTAACA	16	0.919703
RAD_32614	TGCAGGACACCGGCCCTCGAGGCCTGGAATTGCCCACCCCTGCTCTACATCTTGCCCTATGACAGCAGGGATAGACTCCACCCACCCTGCG	16	1.6705
RAD_55206	TGCAGGCTCGTTGTGCAGTTCTGCTTTTGTCATCTGCTCTTCGTCGAGCTCCACGGCCGTCTTCTCTTTGCTCTTCTCCTTTCCACAACAG	16	1.6705
RAD_8240	TGCAGGACACCGGCCCTTGAGACCTGGCGTCAGAGATTCCTGACTTAAACCATACCTGGGGCAAAGCTTCCAAAGCCATATCCATGGTTGG	16	3.3837
RAD_40418	TGCAGGAAAGGACTGAATTGCCCCTCAATTGATGTGGTTACACAGCCGGGAGTACATAGCGTGCCTGGCACAATGCACACAGTATCACTAT	16	3.96646
RAD_4234	TGCAGGTTCTCTGTTATCCGCTAGGGGGTGATGCCTCCGCTTTATACTTCCACTTTCAGTGGAAAGTCCACTTGGTCGGACTTTCAGTGGA	16	3.96646
RAD_60924	TGCAGGTCTGAAGTCTTTTCTCTTCCCTGCCTTCAGTGAAAGTAACTTTATTAGTTCTGTTTAGTGTTTCACTGCAGAGAGCAGATGAATG	16	3.96646
RAD_24825	TGCAGGTGAGATGGGGAATGAGGGAGTTGGTGGTCCCTGGTAGCCCGAAGAACTGCTCTGTCGTGACAGGTTCCCATGTCGTTCATCTGGT	16	4.24476
RAD_17946	TGCAGGGCCCTAAAAGCAAGAATTCAAATGCTGAAATCAACTCTACAACTAACTGGAAGCCAAATGATGCCCACAGTGCAGCTGTTATACA	16	5.12775
RAD_4405	TGCAGGAAGAAGCCACAGCAGTGAGCTTAAATGGCCACTGAAAACGCTGCTGTTACAGTCCAGACGACCACGAAACTCTTATATCGCTCAA	16	5.57862
RAD_18998	TGCAGGCCCCTGATAACAAGCAAACAAATTGGCAATTTCTTTAAAGGCAGTCAATTAAAAATAAAGTGACGAGTATTCTAAATCACCCTCT	16	5.57862
RAD_7858	TGCAGGGAGCGTGTTAGAGCTGTGTAACACTAATCTGAGCTCACAGGCCCTACTGACTAAGGCCTTTGTTGCAGGAGAAAGAAATCTGTTC	16	6.914
RAD_21437	TGCAGGCTATGGCTAAATACTGGATGTTGTTTTTAGGTGACGGCAGTTACAAAGACAGACATTAACCCTAATAGAGCCTTTTGTTAGTGTG	16	6.914
RAD_12310	TGCAGGAATAATGCAGGTAAAGTTAGGCATTTCACACAGAAAGCCATTTCTGATACACTCTACCCTCTGTTCAGGGTTGGGTGCACTAACA	16	7.83315
RAD_25239	TGCAGGAATCACATGCACTGTCTATCTATTTCAGTTTGAACCCTCGAGCCAGCTACCAAACATGATCCAGATGGCTTCATGATCCGGCACG	16	9.24332
RAD_15231	TGCAGGTTATTTGCATTTATTACAGTCAATGTTATCACCTCATCAGCTTCATCATCATCATCGCTCTATAAGGTCATCTATATGTCCAGCT	16	11.3933
RAD_36421	TGCAGGAGAGAAGATGACAGAGGCTGAGATTGACGCTCTCATGACAGGACAAGAGGATGAAAACGGCTGTGTCAACTATGAGGGTGAGCCA	16	14.0909
RAD_8877	TGCAGGTTGCTTGGAAAAGAAAGTACAACCATCGTCCAGAAGGTCAGTAGCACTGCAACAACACCAGCAGTGGTACAAGTTAATACTAGCA	16	14.2353
RAD_7616	TGCAGGGAAAATAAGATAAAGAGCATATTAGCCCTTCATCTTGTGGCTCGCTAGAGCAGGAAGAATTCAGTGGTAAGCAGATGTCAGTCTG	16	14.8999
RAD_25483	TGCAGGTGCTCTTTGTTTGTCCTTCAAGCTTAGGTCCTCCATCAGATGCCTGTGAGCTCCAGGCTGATGCGCAGTATCTTTGCTGTTCCTG	16	26.1869
RAD_59253	TGCAGGTATTACATAGGTGCTTTTATTTGTATTCGCTGAATATTTAATCACTCACAGAGCAGATGTAAACACGCAACTCACACTGTGAGGC	16	26.2614
RAD_43576	TGCAGGACAGAATAGCTTAGGCTGGGATGATAGCACAACATTACCTGGGCTCAGAGGGATGTTGAAAATTGCACTTTCCCCTAGAGAGTAA	16	26.2614
RAD_32181	TGCAGGATTCCGAGGGGTTCCAGTGCCAGATGAGATAAATGACCTTCCCAGTCAGTTCTAGATCTAACCCAGAGTTTCTTTCAGGTTGGGC	16	31.1979
RAD_35556	TGCAGGCTTGATAGGTCATTACAGAGGACGGCTCTGCTGTGAGTGTAATGTTACAGCGGCTGTGACATGTGTGCTTCATGGCTGTAAGGGC	16	31.259
RAD_17632	TGCAGGAAAATGCAGCGCAAAGGATGGTGAAGGAGGGAAACGGGGAGGAGGTGGAGCAGCAGACAGCCTCATTCACACATGCATGCTTCTG	16	33.7236
RAD_51699	TGCAGGACACCGGCCCTCAAAGCCTGGAGTTCCCCCACCCCTGGTGTAGGCTATCAGTCTACTGTTTATCCCAAATGTCATATGTCCACAA	16	34.7585
RAD_39324	TGCAGGACAGATCGGGTAATGCAGGAAGAAATAAAGCTGTTTATTTCCCCTTTCTCTTTTTCTAGTAGACCTCTCGAGGAGAGACAGCCTA	16	39.4631
RAD_13647	TGCAGGCTACGTGCCTATCCGTACCCCAGCCCGTAAGCTGGCAGCCACGCCCACACCTATTGGAGGCATGACGGGCTTCCATATGCAGGCA	16	42.1052
RAD_1359	TGCAGGAATCTGGGGAAGAACGGCCTTTCGACCAGCAGCATCCTCCTGGACAGGTGTCCCCCACCACGGCCCCCTCGTGCGCCATCTCCTC	16	43.5778
RAD_56550	TGCAGGTCTCACTGTTGTTGCCCAAATTAGCATTAAAGTCTCTCAGTAGGACAACAAAGTCCCCAGGTAGAGCAACCTCCAGGAGAGTCCA	16	43.7285
RAD_47632	TGCAGGACACTGGCCCTCGAGGCCTGGAGTTCGACACCTGTGTTCTACAGCATTAGCTAAGAGAGCGGTTAGCCAGGTAGCTGTATCTTGG	16	45.0628
RAD_28936	TGCAGGGATCTGAGCCTGTAGCTCCAGTATGTGCTTCCGAAACAGACTGCTGAGTAAGTGCAATGGTTTCATTACTTTAAGAGTGGAAGAG	16	45.756
RAD_34988	TGCAGGACACTGGCCCTCGAGGCCTGGAGTTCGACACCCCTGGTGTAGAGGGTGAACAGGGGATAGGGTAACGGGGGAGGACGGCCCCTTG	16	45.756
RAD_2795	TGCAGGATAATGCAGCTGCATGCTGCAAACCAGCTCAGGAGCAGCTCAAGAAACATGAAATATAGTCACAGAAATGACCCACATGTAATGA	16	45.756
RAD_58436	TGCAGGGATCCATTACCTCCCGCTGCAGTCCAGAGCCCCACAGGAACACAGAAGTCAGGATGCAAACGACTACCTCTTGGCCCTTTCACAC	16	51.2675
RAD_37902	TGCAGGGGTAAAAAGCGAACAGTGAAGTTCTGCCTGGCACCCGGCTTCATGGTCCCTATGCTGGGTTCAATGCTGAAAGGAGGAAGCTCAG	16	51.2675
RAD_10047	TGCAGGTTAGTGATGCAGTCTGTAGCAGACAAAGACTGACTTCACTAATCTTGTATAATCTGCTTTGGTCTTGTCCGCAGCTGTGTTCTAC	16	51.2675
RAD_59658	TGCAGGTTGGAGTGCAAAGTGTAAAACTTAATGGCTGCAGAGCAAACTGAAAAAGGGGCACTTTGATTCTGCTGGAGGAAAAAGAAGAGAA	16	64.1893
RAD_21856	TGCAGGGTTTACACTTTTAATCCAAAGTTTTTAAAGTCAGGAGGAGTTTCGTCTGTTTTCTCTGCACAGTGGCTCAGTTTGAGGGAGCTAA	16	64.1893
RAD_19271	TGCAGGTACTTCAGTCTGTCAGTCACACAAACACTGTAGAAACACAGTCATCCTGACAGTGATACTGCTTGAACTGAAGAAACCAGCCTGA	16	71.8958
RAD_37900	TGCAGGACACCGGCCCTGGAGGCTTGGGGTTCCCCACCCCTGCTGTTGGCAAAGTCTTACTCAACAAGTTCCTGTTATCGCACAACACCGC	17	0
RAD_11517	TGCAGGTAGGGACACAACACACATTGCTTTGCACGTGGAGAATATTTTTAACCACTTTGATACAGTTAAAAACAAACCCGAGTGTTTGTTA	17	1e-07
RAD_33614	TGCAGGATGCAGAAAGCTCACCCAGCGACAGTAAATATCCACTGACATTAACCAGCTTGAGTGGGGCCCCTTCCTGTCTGATGTGTGCTTC	17	1.76242
RAD_18352	TGCAGGACTCCGGCCCTCGAGGCCTGGAGTTGGACACCTCTGACCTACAGAAAGCTGAATTCAAAGACACCCAAAAAATCAAAGTGAAAAA	17	1.96708
RAD_52085	TGCAGGACACTGGCCCTTGAGGCCTGGAGTTGGACACCCCTGCTCTAAGCTATTCAGAGGTGGACATGCTGGTGTTTTGGATAATTGACCT	17	4.02725
RAD_30876	TGCAGGATGCATGTTACTGATGTGATCCACACAGCCATCCATCCAGCTTCTTTTTTTCCTGAGTGATGCATTCTTGATAAATACATTTTTC	17	4.64278
RAD_10366	TGCAGGTGTGGCACCTGGCTTTCTCTCTTTCTCCCCCCTCTGGCTGTTCCCTGTTTCTCTCTCCACACGGTCTCTGTGAGTATGGGTGGAG	17	5.87688
RAD_40114	TGCAGGACACCAGCCCTCGTGGACTGGGATTGGGGACCCCTGTTGTACGGCATATACTGACGGACGGTGTGAAAACAGCAGAGCGCATTGC	17	7.5478
RAD_12526	TGCAGGACACCGGCCCTCGAGGCCTGGAGTTGCCCACCCCTGCTTTATGCCATTTCTATCCAGACTTTATGAAAGTGTCTGTATGGCTGAA	17	7.5478
RAD_9670	TGCAGGCCGCATTGGCTCCACAAACCTTGTATTATGGTCAGCTTGTGGAGAGGAAAAGTAATTCGGGGTTTAGAGGAATATCAGACGCTGA	17	8.75211
RAD_26154	TGCAGGGTTCCAACACGTGACTTATTTTCTTCGGGGTTTATGCACATGCTCATTTTCTTCCAGTCTCCTTTGGGTTGATGTGCATGCGCGC	17	13.4881
RAD_25897	TGCAGGGACACTGGCCCTCGTGAACTGAGATTGCCCACCCCTGGTCTAGACTCTGTCATAACAACTGCTGTTGACAAAACGCACAAAAAAT	17	15.6
RAD_21686	TGCAGGAAACAAACAGCATCATCCAGTTACAGCCTCAACTTCATCACTAAGTTGTGTTTTCCTTCATAAATGTGAATATACTTACATCAGC	17	18.0817
RAD_44910	TGCAGGTTCTCGATTTATCTCAGAATCGTATCACCAGTCTTTCAGGCCTCGAGAACCTCCATCTGCTAGGCTCCCTCAACCTGGAGAAAAA	17	18.0817
RAD_31740	TGCAGGAAAGACAAGAGCACAATGTTAAAACTGGACAAAAGGAGAGTAGCAAAGTCTTTCATGATACAACATAAAAGATCTACCTTTGCCA	17	18.5372
RAD_34786	TGCAGGTGATAAAACTAAATTCAAATGAAGACCTATTTTTGTAATCTCCCTGTTTCTCTCACTCCAACTACATGTTCGATTCTTTCAGTCT	17	19.4185
RAD_28659	TGCAGGGTGGTTACTATGGGAGTAGTGACCCATTTGAGACCTCCCATCTTTGGATAAGATGGAGCGAACCTTGCATTCTATTATCTACTAC	17	21.9723
RAD_39278	TGCAGGAGATATGTCAGGGAGAAGAGGATGAAAAACGCATAGAGGGAAAGTTGAGAGAGGACAGCATCAACTGCAACTTTTGATGTAGACG	17	28.4318
RAD_57190	TGCAGGCTTCTTGTGTCTTTATCTTTTATTCTAGACAGACAGTACTTCTGTAGTGCAACTGTGTTTTCATGCCCATGTGCCTGGATAGTCA	17	31.5063
RAD_10502	TGCAGGGATGTCAGATTAGAAAAGCCACTCAATTCGCCGAGGGCTATTAGAGCTGTGGAACCTCCCTTAACCTGGATAAGGCAACACAAAG	17	31.5953
RAD_36375	TGCAGGCAGGCAAACAAATGGGCCTCAACATCAATTTCCATGGTGATGAGCTTCATCCCATGAACTCTGCTCAGGTATCTGCCGAAGCTTA	17	34.8247
RAD_5459	TGCAGGGGAGCAGAGCTGAAGACCGAAGGTTAAAATCCACTGAAGTGATCAGCCCCAGTCAATATTTGTTGTGTTTCATGTAACCCACACT	17	35.0935
RAD_12149	TGCAGGTCTGTTTGTCTGCCGCGAATGAGCCCACTCCTCCACCCTTTCCCCTCTTTCACTCTTGCTCAATCTCAACTTTCTGTTCTTTTTC	17	37.3824
RAD_33279	TGCAGGCTAGCTGCTAATGCTAGCAGCTAACCGCGGATATGACGATGATCAGACAGGTGGCATGCTAGCTGTTAGCCTGAGAGCGGCAGGC	17	38.0237
RAD_22406	TGCAGGGATGACGACGCCGGCGTCCCACTCCATCTTCATGCTATCACACAACAAATTGCCTTTTCATTAGAAGCAGGTAAATGAAATTGTC	17	38.6839
RAD_18335	TGCAGGAATATCCTTCACACCAAAGGAAGTTGGTGAACACGTGGTCAGTGTGAAGAAGAACGGGAAACATGTGACCAATAGTCCGTTTAAG	17	38.9836
RAD_5548	TGCAGGAGAGATTTAACACAAGGTGACACAGACGCTCTGCAAGACTCGTTGGCTCTCAGTCAACTGCCGGTGAAAATGGAAACGCTGCAAA	17	38.9836
RAD_18408	TGCAGGTAAAAGGCCCAGACAGGGGCCAGGTAATACTGGGGCCCCTCAAAGGGACTGACTTTGGAGATGTTCTCGTACAGGTGGAAGTGTT	17	39.277
RAD_37353	TGCAGGACACTGGCCCTCGAGGCCTGGAGTCCGACACCTGTGACCTACAACATCTGAAAGTTTCTGGCTATAAACACCGCATCCAGAAGAC	17	40.0053
RAD_26002	TGCAGGACAGCGGCCCTTGAGGTCTTGAGTTCCCCACCCCTGATTTAGAAGCATGCGACAACACTTTGGGAAAGCATCTGCATCAGACTGC	17	41.6959
RAD_39835	TGCAGGACACCGGCCCTCGAGGCCTGGAGTTGCCCACCCCTGGCCTATTATCTTACTGTAGGATGAACTCCTTTGAAAAACCTCGAAAACT	17	44.2128
RAD_35017	TGCAGGCTCTACATGCCACTTTATACTGAGGCTAATACAGCTGGATAACGCTAAATCCACCCACGACTCAAACCCACACTCTCCTCGCTTA	17	44.2128
RAD_61068	TGCAGGTCAAACTTCCTGCATTTGTTTACTTTCCCTTTTCAAGCATCTGTTTCCGAAACACTCACATCAGATTAGACTTAACTATCCTGCT	17	44.2128
RAD_28149	TGCAGGCCTGCAGCCGCGGCAAATGGCAGGATGTGAATGGAGGTTGAAGGCCAAGGCTCCAGGGAGGGCATTAGAGCTCACAATGCTATTC	17	44.2128
RAD_57441	TGCAGGTCGGTGGTGGAGGCCACAGAGGTGGATCTGAACATGCGTGTAGGCCTGCACACAGGACGGGTGCTGTGTGGCGTGCTGGGCCTGA	17	44.2128
RAD_12827	TGCAGGACAACACATGTTTAGGACTCAATTCTCTAGACCCGAAACAGATTTTCTCATTTCTCGCAACATTTCTGAGGTTCTCAGCTCCCAA	17	44.2128
RAD_7648	TGCAGGGTGTTTCAGGGACAGACACTGTGATGATGGCAGAGCAGAGGTTGTTCAAATCAAAAACTGACTGTGAGCCTAAAGTTCAGCAGCA	17	44.2128
RAD_34496	TGCAGGGTGGGGGCGGGGGTGCTCCCCAAACTTCACTTCTGTTTCAGGATCATGCAGGCAACACCAGGGAAGAAGTGTGTGTCTACGTGTC	17	44.8125
RAD_5440	TGCAGGAAGCAGACATAAGAAGATGTGTACACTGGTCATAAAAGGATGGACACAGTCAGCAACAAGATGCCACATAGGCCGTGGCATTTAA	17	46.1356
RAD_55244	TGCAGGCTTGGCTGCTGGCATCAGCGAGGGAGTGAGGCCACTGCTGGGATGACGTGAACGCCAAACCGGAGTACATCACAGCTCGACTGGA	17	46.1356
RAD_27975	TGCAGGGTGCATCATGTCAAACACTTTCAAGACAATGTAGACTAACCTTCTTGACTATGAGTGCCAACATCTTCATGCCAGTTTCCAAGAA	17	46.1356
RAD_21109	TGCAGGCAGTGAAGGCCATCTGTTTGCTACATGCTCACAAGGCTAGCTACTTCAATATGGCTGATTACTGTAAAATCTGGGTGACCTGGAG	17	48.1457
RAD_34074	TGCAGGCCTGAACTCTGCCCACATGTAGCACCAGCACAGCTCGAATGAGTGTCTACCCGCTGCCAACTTGAGCCATAACAAGATGCAAGGC	17	48.6832
RAD_57170	TGCAGGGAATGACACAGCTGACACCTAACTGAGGAGCAATGCAAACAAAGGTTTAAATTCATAACGCTGGTTTATTTTCTCAGGGTTGGCA	17	49.9768
RAD_50205	TGCAGGTGCCAGTATCCTAATAGCTTTGCATTTTTACTCCCAGTGCATTTTTTCCTTAGTATTTAGTTTGGTCGATGTGAGTAATCTTGCC	17	49.9768
RAD_34477	TGCAGGCCCACCAGCTGCAGGAGGTGGTGTAGAGGTCGGATCCAATGTGTGCTGTGGGGTGGCCAGAAGCGGAGGCCGTGGCAGACTGATC	17	49.9768
RAD_61333	TGCAGGACACTGGCCCTTGCGGCCTGGATCTCCCCACCCCTGTAATACATATTTTGAGACAAAGAGGGAACTTTTTCTCAGTCACCACCAG	17	49.9768
RAD_39176	TGCAGGGCTTTGTTTGACTATGATGGAAGTGCTTCGGATCTGAGCGCGCCCAATCAGGCCCTGCCCTTTCATTTTGGGGATATCCTCCACG	17	58.3142
RAD_45472	TGCAGGAAACTCCAGAGTGCAGCATCCCAGAGGAGGGCGGAACTGCTTCACCATCACTACGCAGTCCTTATGCAGCGTCCGTTTCAGCAGA	17	66.6094
RAD_3077	TGCAGGGATTTAGGCCTTTGAGTCCTGGAGTTGAACACCCCTGTCCTAGAGGAAGAAGGAATTGATACCATTGACTACCTCCCCATGCTCA	17	66.6094
RAD_41112	TGCAGGTCTAAGTTTTCCCCCAAGAAATCCTCTATAGACGTGTCCTCAAGTTGATCCCCACCAGTAAAGAGAACCATGCTGTATTTGTCTG	17	74.6283
RAD_21161	TGCAGGAAGTCCAAAACGCGCAAACACACAGCTGGACTTTAAGGCAAAACTTTCATGTGATCCCTCCTCCGTGTGTGAACAGGAAATTTAT	17	76.454
RAD_45051	TGCAGGACACCGGCCCTCCAGGCCTGGAGTTGCCCACCCCTGCTATAGGGGGAGGTCTGACGGGAGGAAGGTGCTCGCAGTGCAGCAGTGA	18	0
RAD_25480	TGCAGGAGGACGGGTTGGACTCCACCCTGGGCCGTTTGCTGTCTGGGGTGCTCCCGCTCCCTCCCCCTTTTCCTGTCTGCTCTGCTGCCCT	18	1e-07
RAD_36722	TGCAGGCGTCCGGCAGCGCCGACTCCGAACCGGCCGAGGAGGCCGTCAGCAGCCGCCGTAAAGCCCAGTTCTTCCTGGGGTCAAGCAACAA	18	2e-07
RAD_28325	TGCAGGCTAACGGGGAGGACATGAAGCTCCTGGACTGAACGTGAGTGACCGTCGACTCCTCGCGTCTCTGCGGAGACTCAAACTATGGGTC	18	3e-07
RAD_42595	TGCAGGACCTACTTTGCGGGGCAGGAGCATCAGGTGCGTCTCATCTATCAGGGCCAGCTGCTGCAAGACGACGCGCAGACACTCGCCTCGC	18	4e-07
RAD_60780	TGCAGGAACAGGACCGGGGTTATACAACTACATCGCCGCAGTAAGACTGGTCTGTGTGAGGTCAGAGGTCAGTGCCAGGGTTACCTGTGCG	18	5e-07
RAD_53469	TGCAGGTGGAATCATGCTTTCAAGAACCAGATCACTACGCTTCAGAGCCAGGCCAAGAACCGAGCCAACCCCAACCGCAGCGAGGTCCAGG	18	0.356098
RAD_6923	TGCAGGGAAACATGAGACAGCAGCTGCAGCACCGGCCTCTCCTGTGAAGTCCGCGCAGAAAAACTGAGTCATGTTACCGTTTTCTGCCTCA	18	0.356098
RAD_48644	TGCAGGAGCAGCCAGAGCTCTGCAGGCTTCAGTCTGACTGCATCCTGCACATTTATCCACCCATCCATCGTTTTCTACCTCTTATCCGGGT	18	0.356098
RAD_14664	TGCAGGGATCTATGATATTATCAGATATATCATCAGGTGAGTCTTTGTGGTTGGAGAGTAGTAGCATCCTGCGTCCTTGTACTCTACAGCT	18	1.01487
RAD_11809	TGCAGGTGAGGTAGTCTTGTCCAGAGTGTCCAATCAGGTGATGCCTCAGTGCAGAGACCACAACTCACCTGCAGAGCCGAGACAGGAAACC	18	1.3205
RAD_9022	TGCAGGGAGAGAGCGTCTTTAATTTTCTCAGGAAATGTAAAGAAATCATCACCTTATTTCCACTTCCTGTCGGGGACAGTTGGTCGCAGTG	18	1.62241
RAD_5512	TGCAGGACCAACACAGACCAGAGAGTGAGAGCCACTAACACTGAAAGCCAACCAGAGAGCATGCTGGGAAACTGCAGGTAACCTTCAAAGC	18	1.62241
RAD_53692	TGCAGGTTTTTTGGAATATTTTACACCAAAGGGATGACAGAGGGACAAGTCTAATAGCTGGAAAGGCTCCGAACGAACCAGCTGGCCCTGT	18	1.95825
RAD_60372	TGCAGGACACCGGCCCTCGGGGCCTGGGGTTGACCAAGCCTGATCTAGTCAGTCTGTGTCTCAGTGTGTTCCTGTACTTCCTGTGCGTCGC	18	1.95825
RAD_16966	TGCAGGCTCTCCCACACAGTGAGCAGCAAGCACAAGCTTGTGAGCATAATAACTGTATACATTCAGACAGAGCTATGATGGAGTCTTCTTT	18	2.2836
RAD_34354	TGCAGGTGCAGGGGCGCAGGACAGGCAAAGGAGTGACGACTGCAATTCGTGAGGGACAAAGAAAGTGACAATATGAATGGGAAAAATGTAT	18	2.2836
RAD_20642	TGCAGGGAAAGACGTAGGATACACGTTTCGTAGAGGATCTTTTAACATGACAGTTTTGCATACCTGTTATCTCAGATATCCAATAGTCTGC	18	2.2836
RAD_36697	TGCAGGGACACCGGCCCTCGAGGCCTGGAGTTGCCCACCCCTGGTCTAAAGGTATGTGTGCACCACATGTTACATCACTACAGACTGCAGA	18	3.17091
RAD_12821	TGCAGGACTGGCTGCAGTGACTGAGGGAGTGAGTATAGCCATCTGCATGCAGCCACACACACCAGACACACACAGTTTCTGTGCGCCTCAC	18	8.84705
RAD_50718	TGCAGGTTGGAGTTAGAGTGGCCCTTGAATTTTCTGCAAACTACTGTCAGCTATTTTGACCAAAGTGGCTGAAAAACGCTGTAAAAAAGAG	18	10.7814
RAD_8025	TGCAGGGCATTGCAGCACAGCGGCCTCCATCTCTCCACTGAGGTCTCAGCCCATGTTCAAATAGCTGTGCTGTTAGTTCACATCAAGTCAC	18	11.3209
RAD_28264	TGCAGGAGTGGGATTTTGAGAAATACGCTCAAAGTGCTGCCAAAAAAGCTATGAACCACAACATTAAACACGTGATGAAGGAGGGAGGCCG	18	13.7475
RAD_6809	TGCAGGTGTTTGATGTCGGGGAGAGCCGCGGGATCCCCATTGAGTTCCCTGAAGAAGCATCAGGCTTCAGTGCTTGGAGGACATTTGTTAT	18	13.7475
RAD_25325	TGCAGGATTAGCAGATTGTAGTTACACAGTCATTACTCTGGTGGGACCGAGTGAAGCAGTCGCTGCAGGCCCTGACTGACTGACTGCCAGT	18	17.1395
RAD_8207	TGCAGGACACTGGCCCTTAAGGCCTGGAGTTTCCCCACCACTGCCCTAGAGGATGGCATCATATCCGTGTGACCTTCTGCATGTTGCCACT	18	18.1704
RAD_58923	TGCAGGACACCAGCCCTCGAGGCCTGGAGTTCGACACCTGTGCCTTAGGACAAGGACACTCTTGGCTTACCAAGCAACAATCTGACATTCA	18	18.7818
RAD_3323	TGCAGGAAGAGATGTGAAGGAGAATAGATTAGAGGAAGGACAACAGGTGGCTATCCATGACAAAATGCCAATATCACCTACTTGGTAACTC	18	18.7818
RAD_32792	TGCAGGCATTTATTTGTCCCTGTTTTGTGTATTTGTCAAACAGAGTCCCGACATTACCGCAGTGGGTACCAAAGACATGCCCGTGATCCAC	18	18.7818
RAD_50983	TGCAGGCGTACAACATGTCCTTGGAAGTTTTGAAGGAGGCCTCAATCGATGGCGGTGTCAGTCAATAGCTATCTGAGGGGTTAAGCGGTTA	18	19.7061
RAD_14248	TGCAGGGAGGAAGATTCAGTCTCACTCTGTCCAACCTCTCTTACTGTGCTGCAGCACCAGGTCACTGTCAGGTCATTCCAGCAGAACCTGT	18	23.1526
RAD_43335	TGCAGGGTCAAGGACCCTCTGTCACCGCAGTGAAGGCCTCCGGTACGCCCCACCGTCAGATTGGCAAAGGCCGCAATCGCACCTCCTCTGA	18	24.6719
RAD_39036	TGCAGGTCTCGGGCCCCTCTTGTTAGCACAAAAACTCCTTTCAGACACATATTGAGAGGGTTTGTTTATCAGAGACTTTGCTCCTTTTGTT	18	26.3415
RAD_23274	TGCAGGTTCAGCTACCCCTTCTCATTTACATTTAAATGATGTTGTGTGATTGCCGTTTCTTTGTACATCCTACAATGTGCATCCATCTGTT	18	26.3415
RAD_23376	TGCAGGTGTAAGTGCCGCTGTCCAGGTTTCGTACGCACTGGATCTTTAAAGTGCTGCCATCGCTCTCAGAAATGATCTTTATGCGACTGGT	18	26.3415
RAD_49704	TGCAGGAGTTTACTGGAGGATAGCAAACTAGACACGTGGGTGTGTGTTTGCATGTCTGGGCACGCAAATCACATATTTGCCTGTAACTGAT	18	35.6908
RAD_19716	TGCAGGACACCGGCCCTCGAGGCCTGGAGTTGGAGACCCCTGATCTAGAGTTTGAGATCTAACTGAAATGAATTGGGATTTATTGTCCATC	18	36.9815
RAD_41102	TGCAGGCATGATGGACATCATGTTTATGTGCCTCTGGTTTCATTCCTTTTGTTGCATGGCTAAGGAGACCACAACACAGCACAGCACAGAT	18	38.5693
RAD_18082	TGCAGGGTTAAAAGTGTAAGTTGAGGACGTTTGGTTTTGAATTGAACTCGGGATGCGTCTCATTTAAATTAGTCCCTTTGGTCCTGGAAGG	18	39.5377
RAD_9677	TGCAGGGCGTTGCCAAACTGACAGGAGGGACTACAGAGTTCTTGGATGACGAGGAGAGACTCCAGCCCAAGGTCAGCAGCGCTGCAGCACT	18	39.7797
RAD_21143	TGCAGGAGGAAATAAAGCAACAACTTACTAAGCTGCGAAGAGCAGCCACACTTAAGTACGTCTTGGTTGGTTGTAGAACTAGCCTTACCCA	18	40.8663
RAD_196	TGCAGGGACACATTGCTCAATCAGTATTGCCTCAGCAGTTTTGCTGAGTTTCCTGCCCTCTCGCCAACAACACAGAGACATTTAGTGCTGT	18	41.1647
RAD_45167	TGCAGGACAGCTGCAGGCTTATTGGCGCTGAAGGTTTCATCACAGATCAAAAGGCAACGTGACGCTGCTTTAAATCTTCTCCTGCGTTCAG	18	41.4299
RAD_26763	TGCAGGCTGTCACTATACACTGTAATCAATACGGCCGAGCTGCTAAAACAATAAAATGCCCATCAGTCAAAGTGTTGTAAGCAAAAGGCAA	18	42.5659
RAD_2368	TGCAGGGACAAAGGAGGAATGTTACAAACGTGCCAAAACATGCAAGGTGTAGGTCGCGGGTTCTTGCAACAGGAAGTGTATTTATGTGGAA	18	42.8734
RAD_48205	TGCAGGTGATGTGTGGGTTTTTGTTCTCATGTTTACAGGTGGTCATTTATTTTCAACTTGTAGCGTTTCATTGTCAGTGACCATAAAGGAT	18	42.8734
RAD_61397	TGCAGGCTGCCTGTCACTGAGTCCAGCTTGTCCTCCAATGTGCCGATGCGCTTATCCAGCTCCTCACTGCGTTCCTGCAGCTCCGACACCA	18	44.3888
RAD_18991	TGCAGGGCAAACACTGAGGCCTGCTGAGCACAAAGACTGGGTAAATAGCTGTCCTCTGCAGGCCCACTCTGCTGAGGCAGAGACAAATGCA	18	45.857
RAD_5357	TGCAGGTTGGCTGCTGCTGAGATTTTCAGCTAAAGAGGACAGTGTTTACGCAGACAGTGGAGAACTTGTGGCAAACGTGGCGAGGTCATCT	18	47.0951
RAD_45433	TGCAGGACACCGGCCCTCGAGGCCTGGAGTCCGACACCTGTGATCTAATCCAATTTAGGAATTTATTACTTTCAGTATCAGTCGGTTTTTA	18	47.0951
RAD_29765	TGCAGGACACCGGCCCTTGAGGCCTGGAGTTCGACACCCCTGCCCTAAATGCACCGAGTCTCTGCACTGTGATTAGGTCATTAGATATTTC	18	47.7443
RAD_25812	TGCAGGCTGTCACTGTGAGATCTCAAGTCAACCCAGGTAGACGTTTATCTTTACCCCGCTGGCACTACGCTGACAAATACCCGCTCTTTAT	18	47.7443
RAD_55545	TGCAGGTTCTCCGTAACATGGTTCATTGTGCAGACCTGAGCAACCCCACCAAACCTCTGGATCTGTACCGGCAGTGGACTGACAGGATCAT	18	47.7443
RAD_6517	TGCAGGTGGCCATGGCCAGCGGAGCCCTGCTCTGCTCAAGAGGTAACAGTGTGGAAAAATGGTGTCGTGAGTGCCTGTACATTGTTGTACC	18	48.9842
RAD_18365	TGCAGGACACCGGCCCTTGAGGCCTGGAGTTGCCTACCCCTGGTCTAATTTATCAGCCACTCACTTCCGGCCTTCTCAACCTTCCTTTGTG	18	49.3463
RAD_18502	TGCAGGGCAGCTTTGTGCAGTGAAATAACCTAGCTGTAGAAGAATAGACACATAGAGGATGAAGGTGTCTCCAGTGACCTTCTCCATCATC	18	49.3463
RAD_44542	TGCAGGATGTATAGTATTCCACGATTAACCAACAATCTGCTTTGTTTCCTACATTCAGTTCTTGCAGTTAAAGACATTTACCTCTCCTCCC	18	50.3437
RAD_56647	TGCAGGATGGAGAGCAAGCATGCCACCTGTTTGGCTCTTTTGTATTTGAAAAGTCAGAATCTATAAGGATTATGTCTTCAACAGAAGACGG	18	50.6264
RAD_16408	TGCAGGTGTCTCCGCCTCATGACAGCCAAACTGGGCTTAGCACTCTGTGGAGGCGGCTCTGGCCTTGGCCCACCGGGGGCCACGATTCCAC	18	50.6264
RAD_57986	TGCAGGTCACATAGTAACAAAAAGCTGCTCTGAACACGTGAACAGGCTAGTTTGTAACTGGCTGAAAGAGACGGACAGTAAATAAGCATGG	18	50.9512
RAD_5338	TGCAGGACACCGGCCCTCGAGGCCAGAGTTGGAGACCCCTGTATTAGAGTTTCCCAGTTTAGTTTAGTTTTGTATGCTTTCTGCCCTGCCA	18	50.9512
RAD_9413	TGCAGGTTTAACCACTTAAGCCCCACGCCCTGGGTACCGGGGGCAAAAAGACGTAGCATCGTTACTGTGATCCTATTGGCTCAAACGATTA	18	50.9512
RAD_945	TGCAGGCCAAAAGAACAAAACGTGCACCTAAATTATCTATAACAAATGCCTCAGTCAAAGGAGAGCGGTAACACTGTGTGCTGCCATGGCA	18	51.4406
RAD_44859	TGCAGGACTGGTTCTTCTCGCACTTGCCTCTCACAGATCAAACTCCCTTTAGAGGGACCCTAGCGCACCTGCGGCCGGAGTGGAGACGCGC	18	61.1017
RAD_50094	TGCAGGACACCGGCCCTCGAAGCCTGGAGTTCGACACCTGTGCCCTAAAGGCTCCCATTTAAATTTAACTTAGCAACATTATAAAGCATCT	19	0
RAD_34485	TGCAGGACACCGGCCCTTGAGGCCTGAGTTGGACACCCCTGGCCTAAAGATACAATTTAAAATGGATTCTTTTCCAAGTTGTCGTCTGTCT	19	2.4871
RAD_3430	TGCAGGGCTGCTTTGCCTGCACTGACTGGTCGGTGTTTACAGAGTCATCCGAAAACATTAATGAACTGATCAACGTTATCTGCAGCTTTTG	19	2.4871
RAD_49448	TGCAGGACCTTCTCTCCTGGCTGCGGGACCCCATCGCACTTCCAACTAACCTCCGAGCCAAGGCCCTGATACACAACAGACACGAGAGGTT	19	18.1734
RAD_58314	TGCAGGCAGCTCCCTCTGGTGTTGAAAACAGGACCAGTGTGACAATTTAACTGTGACAAGACAGAGTGTAATTAGTGCCTCAAGTCACTGT	19	18.1734
RAD_3645	TGCAGGGCTCTCCGTAGCACGGTTTCACTGAGGTGCAGCAGTACACTGGATGGTTAATCCCTGAGGGTTGGGGACCCGTGCTGGGGAGCAG	19	21.4257
RAD_17659	TGCAGGCGAGCCTTAGGGTTGTTGGCTACGGGTTAACAAACCAGCACTGCATCTAGCACAAATTGATGTCCTGTGACACTTGGACAATGTC	19	23.6963
RAD_35055	TGCAGGGTCTTTACCTACTGACACAGGCATCTCTAGGTAAAGAATGACCCTAATTTCTTTGGACACAGCACTAGGTCCGCTCCCCCAGATC	19	23.9286
RAD_26995	TGCAGGTTTTAAGGTAGCAAAAGAGACGTTTTCTTAGCCAAATAAATGTTGGTGTCTTTGTAAAGTTCGGATGGTACAAACAGGACTATGT	19	31.7413
RAD_15135	TGCAGGTTCAGTCAGGTGCCCTTGTTAAAACTCGAGTCGGCCTGCAAGGTGACGCTTTGTCATTATGACACTCATGCTTCTTGTCATGCCT	19	33.5764
RAD_46006	TGCAGGAAACATTAACATTCACTTAATGGCGAATGCTGGTATAATAAACATATCAGCCGCAACATTACAACCATTACACCCCGTCTGACCT	19	34.1275
RAD_17454	TGCAGGACACCGGCACTCGCGGCCTGGAGTCGCCTACTCCTGCACTATATTATAGTGCTCGTCTCTGAGCTGAAATGGTTGGGATGTTTAA	19	39.5661
RAD_9813	TGCAGGCAGTAAAGTTTAGCATTCCCAAACACTCAGCAGTGCCAGAAGCAGTCCTGTGGCCACACCAGTAAACACATTGTTGGGAGACAGA	19	48.0672
RAD_13660	TGCAGGTAAACCTCCCGAGCTGTGTGACTGACGTTCAGCTGATCACTTCCCTGCATCACACTCAATCTTGTTAAGCAGCAGGAACAGTAGC	19	48.9516
RAD_22735	TGCAGGGACTGATGAACGGACTGGGGCTTTTGCCAGGCAGGACCGCGGAGAGAAAAGGAGTTAGGTGGAAGATGTGTGAACAGGAGGATAC	19	53.6365
RAD_30888	TGCAGGACAACGGCCCTCGAGGTCTGGAGTTCGAAACCCCTGATCTAAACTGTGATAGATCATGAGCCGGATGACCTACTACAGGTGTGCC	19	53.8439
RAD_18403	TGCAGGACACCGGCACTCGAGGCCTGGAGTTGCCTACCCCTGGTATATACAGTCCATAATTCATATAACGTTAATTAGGCATGATCTAATT	19	56.5965
RAD_46030	TGCAGGGCATGTGCCGACATAACCTTCACATCTGCAGCCAACGACGTCTAAAGCTCGAAAATATAAATGACTGCAGACGGCACTTGAAAGA	19	56.728
RAD_46109	TGCAGGACGACACGGAGGGAGAGTCAGGTGAGTGGCGAGCGGCAGGTTAATCGTGATGCTGGTGACGCTCCGCCCAGATCACAGGTCAGCA	19	58.085
RAD_44460	TGCAGGACTACTTCACTGCTAAAATAAAGGTGGAACTGCAGGACTAGAAGACAGAGGGAGGGAGGAGGGGTGAGGTGTTTATCTGCTTTTC	19	58.085
RAD_54761	TGCAGGGAGGCGGGGGGAGAGCTTTTTATCTGAAAAGATTACTGAAGGCAGCCGTGGCCTCTCTCCTCAGCTGCCAGGGTGCCCTCGCTTT	19	58.085
RAD_26076	TGCAGGTTTTAGATATCATCCTGGGTCAAATGATTTTTTCATTACCAGGCCTCTAGAGAATTTCAAGACATGTTGATGAGGTAATTTAGTC	19	58.085
RAD_45224	TGCAGGACACCGGCCCTTGAGGCCTGAAGTTGGACACCCCTGCTCTAGACCGACTCAGTAGTGAAGCCTCTGCTGGACGGAGGAGGAACTG	19	58.085
RAD_6981	TGCAGGTGGATTGAAGCACAGGTGAGTGTACACCTGTAATAGCCGTGTGTGTGAGGACTCTCAGCATCTCCACAGTAACCGCACGATTCAC	19	58.085
RAD_55392	TGCAGGATCGTGTTTGCAGTATGTTTGTATGTTTGTTTTAGAACAGTGATCATTTTAGAACCGCTGACAGCTACAGAGACGAGCAAAGATC	19	58.085
RAD_17650	TGCAGGAACGGCGAACGCCGCAGGTGGAACATGAACTGAAACACACAAACACACGTCAGCCCTGTGTCCCGGTGCGTGTCACAGGTGTGTC	19	58.085
RAD_49670	TGCAGGCATCAGAGTGCATGTGAGAGGCACCACACCTCAGCTTATGACCTCTGACCTCGTATGTCCTTAGGGCTCCTGGGAGGGGGCGGAC	19	58.085
RAD_13190	TGCAGGATGGCGCTCCGACGCCGGATAACGTGACTTCTTCTTCTGCTGCGGCGCGGCGGCTCATCAGTTGAAGATGAAGGGATGAGATTCA	19	58.085
RAD_45502	TGCAGGTTTTAGCCCCATTGTTCAGCTCTGGCACAAAGCACCATGGGAACTCGGAGCTCGGGTTGCATGCAGGCTGAGCTCTGTTTCTCTG	19	58.085
RAD_50044	TGCAGGCGTGTCACAATAAAGAAGGCCTGGAGCTGCACAGCCTGCTGTCAGACACACATCTGCAGGTACACACACACCTACACTCGTTTCC	19	58.085
RAD_61405	TGCAGGTGTTCACCGACGTGTTTGCGGAGCTGCTGGAGGATTACCTGAGTGCTTCAGACATGCAGTCACTCCACCACACCTGCTTGGTGCT	19	58.085
RAD_35023	TGCAGGCGGAGTGCTACGCGGAGCGAGAGCGGGACCGAGGGTGGAGCGCCACCTCCCGAAACGGCCCTCACCGTGGAGAAATTGCCATGGT	19	58.085
RAD_36678	TGCAGGAATCTTTGAATGAAAACACTGCCAATCGTTCAATGTGCACAAACCTAAACTTTTTAAAGTATTTTACTACAAACCGTTGCTTGTT	19	61.8728
RAD_27573	TGCAGGGCTTTGTTGCCAGTAAGAAGAACCTGATGCTAATTGAAACGTCAGCACGCTCCAATGTCAACACAGAGCTTTGCTTCAACGCCCT	19	61.9884
RAD_24642	TGCAGGGACACCGGCCCTCGTGGACTGAGATTGCCCACCCCTGGCCTAGAGCGTCCTGGTGCCACGTGCACTTATGGACACTCTTATGTTT	19	62.685
RAD_568	TGCAGGACACCGGCTATTGTGGCCTGGAGTTGCCCACCCCTGGTCTAAGGCCTTAGTCTGGGGCGTAGAGACTAAGGCCAGCAAGATTCTC	19	62.9362
RAD_36381	TGCAGGCCCTTGAGTTCCCCAACCCCTGCTTTAAAGGCACAGTCTGTAAAATTTCACAACTAGATGTCAGTAGATTGCAGACAGCTGAATT	19	62.9362
RAD_49217	TGCAGGCTGCTGCGTCGCACAAAATAGCATCACAGGATGTGACGGGAAGACTTGCAGCTCCTGGCTTCATGCCACACTAAAAGGCTGTCAG	19	62.9362
RAD_54478	TGCAGGCTGTGTGTAAAGACAACGGTTTCTTCAGTTATCCAATCCCCAGCTGGTTCAGCACCACCAAACACATCAGACCTCTCATTCAGAG	19	62.9362
RAD_7765	TGCAGGCGACACTCAACGCCCTCTCTGATGTACCTGTACCTGACGGCCAGCGACTCAAGAGAGGTGAGACTTCTCAGCGCATTCTCTGACA	19	63.3985
RAD_40161	TGCAGGTATGCACGGCCCACCTTATCTCACAAAACACTTTCTGCAGGTTATTGTGTACAAGCTGGGGACTTGCAGGGGACTTTTTTTTAGT	19	72.2754
RAD_20269	TGCAGGTGTGTGCGGTGTTTACCTGTGTGCAGGCCAGCCTTCTCTCTCTGAGGCCCGGGGTGAGTTTGGTACATGTCCGCTCGCTCCCTCT	19	80.3908
RAD_22728	TGCAGGCAGCCTCTCAGGCCACAGAGAGGGAGCAGGGAAGGCCCCAATAACTGGATATTTAGCAGGATCTATATAACACACATCATGGCAC	19	80.3908
RAD_5417	TGCAGGCAGAAGAACAGCCTGGCTGCAGTATTGTGGTAGAGACGTAAACGTGGCCATAAGCTTCTGTGTGACTAGATGTGCAGCTAAGTTC	20	0
RAD_59107	TGCAGGAGAGATGAGGGTCCAGTGACAGGCCTCTTTGCTGGGGTGGAATGGATGTGCTGAAACCCCCAGGGAACAGACCAAATGTCAGACA	20	1e-07
RAD_36282	TGCAGGGCACTGATCCGGCCCGCATGCCTTTCCACCACTGTGGATACGACACTGTTAGTGACAAGAGTAGATAACTAAACGTCAGACAGGC	20	2e-07
RAD_39107	TGCAGGTGCTGAGACTGAGCAACAACCAGATCAGGTAGAATTGGATTTTCCATGAAGTCAAATGTGATTTCTATAATGCTGGGATGAGCTT	20	0.226409
RAD_33775	TGCAGGCACTACAGTATGTGACTCTCCAGACGTGTTAGTTTTCTCTTTTCTTCTTCTAAAGTCTGTTTTTTTGCATGGTGATGCTGATGTA	20	2.96638
RAD_1619	TGCAGGTTGTTGTTCATAAGCAATTATAAACTGATGGCTTCAGATTTAAAGGTGTCACTCTCACTTCCTGATATGTGTTTCTATTTTAGG	20	5.08583
RAD_22067	TGCAGGCCCTGCCCATCTGCAGCCCAACCAGTTTGTGAGCAGCCCCAATAATGGGGCCTGTGTGTGACAGAGATGGATGAGAGCCCAGGGG	20	5.08583
RAD_59154	TGCAGGATAGAGAATGGAGGGGGAAACATTTAACATAATAGGGAGGAGGTAAAAGCCCTTTGTGTAAATAAGCTACTGGGAAAATAGCGCT	20	6.23937
RAD_51479	TGCAGGGCTGGGAGAGGGTCCTGGGAAACTAAACCCTCTGTGACTCGGGCTTGTTGGGGAAGGAGCCACCCAGGGAGTGGTGACCGAGTAA	20	13.254
RAD_31078	TGCAGGAGGCAGTAGTGCATCCTAAAGCATGTTGCGTGGTAGAAATATACCAGAATAAGAAGAGTGGCAGAAGGAACAGAAGAAGAAGATG	20	15.1529
RAD_41652	TGCAGGCATGACAGGCTGCTGGCTCCTGTTCACCCCATCAGCTTCATCAAGAAGAATCCCCTGGAATTCAGACATGAGAGCTCAGGGTTAC	20	16.065
RAD_35604	TGCAGGCCCTTGAAAGTTGTGGAGATTCACTGCATAGAGCGCGTGACATCTGCAGCCGTCCAAGAGCCAGACTGCACTCCTCTTTGATCTG	20	16.3721
RAD_38686	TGCAGGTAGCTGTATAGAAATTGGATTGTTGTGTCCGTTCAATGAACTCACCGCATTTTTCCTAAATTCACTTTTCAGAAAGAATCTGACA	20	20.7735
RAD_15664	TGCAGGACCGACGGCACCACGCCATGCCTTTGGTGTCAGAGGCCGAGCGGCTTCAGCAGAGAGGGATCTCCTACCCAGAGACTGAGGCGTT	20	22.5713
RAD_13682	TGCAGGGACACCGGCCCTCGATGCCTGGAGTTGCCCACCCCTGCCATAGCCCAACAGTTCTGAGCTTTGTTGAGGGGGCTATGCAATAAAT	20	28.35
RAD_33570	TGCAGGATCTGGAGGTCGCTAAACAGGTCCTGCAGCAGGAGATTGACAAGGTAGGATCAAAACTTTGCATCTGAGTCAGGAGAGGCCAAGC	20	28.8052
RAD_57258	TGCAGGTACACCTGTGCAGATTTTCAAGATACCTCGCAGATGCAGTAGTTTATCTTGAGCGTGCTCACACTAAGCATGGTTATCTTGCACC	20	30.0781
RAD_27088	TGCAGGCTCAGGAATGTCAGCAAGAGGAAATATGTCCCAACTTCCCCACCACAACCAACACGCACACTAAAAAGCTAAAAATTGCTAAGGG	20	33.186
RAD_45810	TGCAGGGACCCGAGCTGCACTGTTTATTTTTCTTTGGCTCGAAATCAAAGAATTTATTGGTTTCATTCTGAAGTCAGAGTCATTTAAAAAC	20	33.186
RAD_60955	TGCAGGGTTAACCTTGTGCTTATTCACATCAGTCCAAGTACAGTAATGGCCTATTACAGTGGCAAGACTGCATAAGCCAGACTGTCCCTAA	20	39.6305
RAD_21545	TGCAGGAGCTCTCTTCACCTTTCCTCTCAGTAGCCGCCGAGCTATCCTCATACTTTCATCTCTTTTTGTCTCAGCAGGATGGACGGATGCT	20	41.1837
RAD_53228	TGCAGGGAATAGACAGGTGTCTGGAGCTTCTGATAGATCAGACACCACTAAAGCCCAGGGGGTGAAACGGGAAAGATGAAGGGGGAGAGGG	20	41.1837
RAD_4297	TGCAGGAAGTGCTGAGAGCCAGAGCTGCTCTGTGGCAAAAAGTATGGGATGGCTTTCTGCATTATGTAGTGACGTTTTTATATTGCACACC	20	41.1837
RAD_48088	TGCAGGGGATAGAAGCCATGTACTCGTGTTTTATCTTTAAGCAATTAACAGCACTCAAGTCCAGATGTAATGATGGCGTTCTGTCAATTAA	20	41.831
RAD_21193	TGCAGGTTGGGCCAGGAATGTTTCTGTATTGCAACAGCGTTAACCGCTCAAACACGATGCCACTGCCATGATTTTATTTTAACGTTGTAAT	20	42.4819
RAD_40812	TGCAGGTCGTGCTGTCGTCTGGCCCGACAACAAGGGTGCGGAAAAGGAGAAGAGCCTCCTAACAGCGACCTCGGAAGCGGGCAAAGACTTC	20	42.4819
RAD_40000	TGCAGGACACCGGCCCTTGAGGTCTAGAGTTGCTCACCCCTGCATTACACCGTGCAGTAATGTTAGAAGGCGACTCGACAGCCATCCTAAT	20	42.4819
RAD_14485	TGCAGGAAGTAGAAAATATATCTGCAGGAATGACACTGAAAAGGAAGACATCCTCATTGAAACTACTGAAAACAGAGCTGAGAGTGGCAGA	20	42.4819
RAD_11817	TGCAGGGATGGGTTAGGCGGCGTGGATGACACAGGGAGAGTCCAGCCTCTCATACCTGAAGTCTTTTATTAGTACGCCTCACTCAGCCATC	20	42.4819
RAD_50165	TGCAGGGCAGGGGAGATGAAAAAGAATTTCACAGAGGCCGAAGCACACTGGATAAACCCTTGTTGCTTCTTCTGAATCAGAAAACTATAAT	20	42.4819
RAD_43997	TGCAGGCCACAGAGAGGAGGTCTGTGATCCATCCTTGTGTGTAACTTCTACTTTCAGTTTTGTTCATTTAAAAACGATTGTGTCTGTGTTC	20	42.4819
RAD_44776	TGCAGGGAATTCTCCATAAGTTAAATGCCTCTTGTCGTGATCTAATGTTTACATTTGTACTTCAGAATTACTGACTTAAAGCTCAGTCACA	20	42.4819
RAD_22494	TGCAGGTGTCCATAAGTTGCGGTTGTGGTTCTTCAGCATCTAGCTAGCACTACAAAAGAAGAGCGAGCGCAAAAGGAGTAACGCTTTTTAA	20	42.4819
RAD_23234	TGCAGGGTGTCTGACTTATCAAAGAAGGTGGTATTTTGTTCTTGTGACTCAACGAGTCTGAAGTGACTGTGGCCTCTGTGTGGTGGGGTTT	20	42.4819
RAD_59976	TGCAGGAGTCCAACATGGAAGCTAACATCACCCTGATTTCCTCGACAAGCAACCGGTTTTTCCACAGACTTCTGGATTATTGCAGAAAACA	20	42.4819
RAD_41391	TGCAGGACACCGGCCCTCGAGGCCTAGAGTTGCCCACCCCTGTCGTAAGTGGATATCAGGCGCTTGTAGAGCAAAATTTACTGTTTTAGTC	20	42.4819
RAD_7682	TGCAGGCCTGGGGGGGATGCTGCACCCTATTATTAAGCTACATAATAGCTTGCTACATGAATAAATGTTTCTCAATGAAAACACAGCCAGT	20	42.4819
RAD_30295	TGCAGGGACTTGCGCTGCGCCCTAGTGCAGAGGTCTTTTGAAACACTCTGTCCAAAGTGACAGACAGTCGGATCTTCTCTGCAGTGAGGTT	20	42.4819
RAD_8896	TGCAGGCTGAAAATAAAATTAAATAAAACCTGAGTTCACTCGTGATCTTTGAGTCACATGAGTCACGTAGTTTTATCTGCAGTTTTGGCAT	20	43.2447
RAD_30330	TGCAGGAAGTGTCGTCACACCAACTGGCGACTTGGGCATGGCCTGTCTCACTGTGACGATGGAGGCTCCACCTGTTGTACCTGGAGCTGAT	20	44.0356
RAD_48373	TGCAGGGAAGCTGCAGGGAGAGCAACCGATGCCTTAGCCAACAAACAACCAACACCTGGGTTTTGTGACACCATGGGCCAGTTTTACGTCT	20	45.3665
RAD_31113	TGCAGGATATTCTCATGTCACGTTCTCTGACTTAACCTCGTGTTTCAGCCAGTCCGCTCAAATTAAACGTTTTCCGGGCCGTGTGCTGTGG	20	47.0829
RAD_5825	TGCAGGGTGTAGCTGTCAGCACGCTACATCAAGAACCAAACCTCATCACTCGGAGGGTGGAGGGGGTGGATGTGAGACATCACATGTGATT	20	47.3128
RAD_4559	TGCAGGCAGGCCTCGATGTTTCAGGTTGCTCACGGTCTCCACTTCCTGTTTCTGTGCAGCGTGTTAACAGCGAGGCTCCGCTGATCGATGT	20	47.3128
RAD_50372	TGCAGGTCTGGAAGGACAGCGTTGGAGGAACACTCAGCAGCCCATCAATCATCTTCATTTATCAGAGTTTTCCATGAATGGAGGGATGAAG	20	47.3128
RAD_23271	TGCAGGGTCCCTGAGGAAGCACTTTTCTTATATTGGTGCCAGCAGCAGAAGCTTCGTTTGCTCCAGCTGCTGGGTCAGAGTGTGTATAACC	20	47.3128
RAD_18809	TGCAGGCCAGACCATGATAGCGACTCCTGTTTGGAGTCAGCAGGAGCATCTGGTTCTTTTTAATGTCTGTGAATATTAAGCGGTGATTTAT	20	47.3128
RAD_31903	TGCAGGCCGCAGCGCTCCTTTTCCCAATGTTTGGGATGGGCGGGGATACCGAAGACGGTAACATCCCAAACTATTGTCTTTAGCCAATCAG	20	47.3128
RAD_49466	TGCAGGAGACCCCGCTCACAGCCAGGGGACAGTGCCCTGCTTCGCGACCCCTCTGCAGCCCGGAGCCTACTTTTCTGGACGGGGAGGACAC	20	47.3128
RAD_5593	TGCAGGTTCCTCATTTTATTATTAGCAGCAGGCAGCCACTCGGCATATACATCTCTACTCATTCGCTCTGTTTGTGCCTCCTATAAGGTCA	20	47.3128
RAD_14913	TGCAGGTACCCACCCAGACCCTGACAAACATGCACTTCACAAAACACCACAGGGTAGAATACCAAATGCTGGAGTCGATGAGAGTTTACAA	20	47.3128
RAD_49296	TGCAGGCCCACTGCCCTATCCCTGTGCATGGCCGTCTGCTTTGGGGTGCGTGTCTCTCACCTCCAGAGTTGATGGGGGTCTGGGGGTGTGG	20	47.5844
RAD_30045	TGCAGGACATTTTCTGCATGTAAGCTGCAACATCATCTGTCTGCTCCAATATCCTGAGTGAGATAGTGCTGTGGAAAGTACGTGTTTATAA	20	47.5844
RAD_24986	TGCAGGTGTTTCACAGCTCGCTGAGCTCGGCGTCCTGCTCTGTGGTCGTTTATGAGTGCAGAGAACTCTTAAACAGCTCAACTTGTCACAT	20	47.8577
RAD_29534	TGCAGGACAGTCAGGCTGTCGACAGATGATTGAACGTCAAACTGATTAAACGTCTCATGATTTTTCCTTCTTATTACAAAATAAAATTAAT	20	48.1728
RAD_21440	TGCAGGAAGAAGAGCGAGGAAAACTTTACTCGTGAGCTCTTTTTAATCACGAGCACTTCAAAGTGATAACTAAGGCCAGCCAATCAAACTG	20	48.1802
RAD_29394	TGCAGGACACTGGCCCTCGAGTCCTGGAGTTGGACACCCCTGCCGTAGGTTATATACAGAGCTGTTAGTGTTGTCATTATGTTGAAGATTG	20	64.0622
RAD_22102	TGCAGGCTCTAACTTCTGGCAAGACTCTAAGATATGTTTGAGGCTTGGTGGAAATGTGGAGCGCTACCTTGGTAAACAGGGCAAAAACGCA	20	75.6376
RAD_8560	TGCAGGCTGTAAAGAGGAGGAGTTTACTTGGACCAACTATCTGAGAATGACTAAAGCACAAGTGGCTCCCAAAGAACTTTTTGCCAGTCCC	20	84.8619
RAD_52696	TGCAGGTCCTCGAGGCCTGGAGTTGCCCACCCCTGTTTTAGAGAGAAGAGGTTTTTATCCTGGTAACCATTCCAAACAACACATACTTGTG	20	85.0735
RAD_1842	TGCAGGGCTGAAAAGTGAAGCTGAACCGCCTCTAATGGCCGCTTGAGGGTGGCTCCAGCGGTGAGTCACTCCTCAGAGTCCCACGTTAAAA	22	0
RAD_32858	TGCAGGGACACAGGTCACATGACGCACCATCAGAGCTGTGCTGATTATACCGCCGTGACCTCTGACACTAACAGCTGTGCCACACCTTTAC	22	1e-07
RAD_43623	TGCAGGACACCGGCCCTCGAGGCCTGGAGTTGGACACCTCTGGTGTAGATGTTCGTAAACATAAAATATGAGATGCGAAATTTCAGATTTG	22	17.5362
RAD_42841	TGCAGGACACCGGCTCTCGAGGCCTGGAGTTGGACACCTGTGCCCTAAAGAGAGCAGCTGAAACTCATAGAACAACACATAACCTTAAAAC	22	17.5362
RAD_41973	TGCAGGTATCCTTGGCAACATGCCGAACCCCAGGTTTGCCCCGATGCATCCAAAGGAGTGCGAGAGTGTGAACGTCAGGCTACAAGTGCTT	22	18.2415
RAD_6606	TGCAGGCAGGGCAATGACTCACATGGTCATATTAAAAGGAAATCACATGGAGGAATTAATTTGGCACCATTCCTTATTTATTCACAGGAAG	22	18.6438
RAD_32827	TGCAGGGATTTAAAGTCCTGTAGAAACCCATCCCAAACTCCCCTAACCTCTGCCCCCACCATATCCTCGACCTTCCATAGTCTATGTGCAG	22	18.9616
RAD_18800	TGCAGGTCAATGCGGAGGCTGTAGTGGCCCTGGTTAGACAGCCGGTGCAGGTGCTGGTTCCCCAGCCAGTGTTCACCTCGCGGCTCGCCAA	22	18.9616
RAD_57627	TGCAGGATTAGAAATGTGTGCTTGTCTCCTGACATCCTGTTTGATTCGTGACTATTCAAAAGCGTTGCGTCACGCTGCAGCAGCACGATGA	22	18.9616
RAD_28853	TGCAGGTGTCAGAAGTCGGAGAGTTTGAGGCGTCGAAGGAGAAACTGTTGGATTACGCCCGGAGGTGCTACAAGACGATGGATGACGAGAC	22	19.2787
RAD_59731	TGCAGGACTGTAATTTCAGGTCAACCAACAAAACTGCAGGAAAACTCGAAGAACGTCTAAAAGGGACCTCTGCCGAGTTGCAGAGGTCCCT	22	19.2787
RAD_31068	TGCAGGGACCGCCTGGTTTGCCCGGCCTGCGTGGAGACCCCGGAGCCAAGGGAGAGAAGGGTCACCAAGGTCTTATCGGTCTCATCGGACC	22	20.3622
RAD_12083	TGCAGGATCTTCTCCTCGGGATGTCTCAGTGTCCCACTTTCAAGCTCCAACATTCATCATCTCGCTGGGAAAGCAGAAATGTTTCTACTCA	22	21.0506
RAD_19960	TGCAGGGGGGGTGCGTTCTGAAGCCGAGCTGTCAGCAGAGGTTCAAAGCAGGGAGAGTGGGGCTGATATCTAAGCAGGAAGGAATTAACAA	22	22.2189
RAD_57334	TGCAGGACCGGCCTAAGAAAAGCATCTGTTTGTGACACCCGCTCTCTCGCACACCTCTTTAATAAGAGGACATGGATGCTGCTCTGGCCTG	22	23.1516
RAD_41741	TGCAGGTGACAAGCAAAAGAATGGCAGAATTTCTGGGTCTCATCTCACTTCTCAGTTCAGTGTTGTGATTCGAAATATAAGAGATGATGTG	22	23.1516
RAD_59421	TGCAGGACACCGGCCCTCGAGGCCTGGAGTTCGACACATGTGCTCTAGACCCTGCCTGATAGTTTCATTCCTCCAGGCCTCTATCTTTAAG	22	25.2018
RAD_24775	TGCAGGACACCGGCCCTCGAGGCCTGGAGTTGCCCACCTCTCGTCTATTAGACTCAGTGTCAGTCATGCCAAGTATACAATAGCCAGAATA	22	25.7788
RAD_41361	TGCAGGACACCAGCCCTTGAGACCTCGAGTTCCCCCACCCCTGATTTAGAGGATAAACTCTAAACAAGGGTTGTTGTTTTTTTTTTTTTTT	22	25.7788
RAD_54552	TGCAGGAGGATGGCAGTCCCTCGCCACTGGCTGTCAACATCAAACAAGAACCACAAGAGCTGGACCAGATGTACCTTGATGATGGTGAGAC	22	27.5366
RAD_7300	TGCAGGCAGAATATGGCTGCAGCGGAATCCCGTGACGTCACGAGACTGTTGCCGTGGAGACGACGGTGACGAAAACGGGGCGTCACCTCCT	22	29.3783
RAD_60150	TGCAGGATGGTCAGCTCCCCGCCTGCCCATACCCGAAGACTTGAGTGGCCTCAGCCCCCGTTGTCCCCGCTGTAGGGGCTGCAGATGATGC	22	30.2154
RAD_44500	TGCAGGTCAACACCTCACTGTCTGGTTCTACATGTGCTTCCCCCGAGAGGGGAAATTAGAAGACACCACAAACCACCACACAGACGTTTGT	22	30.6077
RAD_24870	TGCAGGACACCGGCCCTCGAGGCCTGGAATTGCCCACCCCTGCCCTAACACTTACAGCACACTAACCGGTTATCGAGACTGAGAATGCCTG	22	30.6077
RAD_11438	TGCAGGGTGCATTATGTGTATTCTAGGAGAACAGTCGAGTTTGGTGGAAGCTAATTAGATGATTTTGCTGGCATTTTAGGGATTATCAGCA	22	30.6077
RAD_40827	TGCAGGGACACCGGCCCTCGTGGCCTGGAGTTGCCCACCCCTTCTCAAACATGTAGAAGATGAAATAGATTGCACTCACACAAGTGTAGGA	22	31.5456
RAD_54865	TGCAGGCTTGCTCTCTCCCAATTCAAACAAATCTTTCTCTCGTGCAATTAGCAGCAGAGGGCTAATTCCTGTGTCCTCGGCTCCCACTGCC	22	31.8625
RAD_1929	TGCAGGTCAGTGTCAATAGGTCGGGTAAGGACAGATTAGCAACCAAGCAAACAACGTATCAAAGGTAAGAGACCCGAATTACTCTAACCCT	22	31.955
RAD_44540	TGCAGGTTCTAACCTCTGACTAGCCTTTATTGGAGTGTACTCTACAGTTTGTTTGTTTTTTATTGTAGTAGCACTTGCCTGACAAACTGTG	22	36.2158
RAD_15948	TGCAGGTCAGCCGATTCGCTGCACGATGACGGCGGGCCTCATTAATATTTGATGAAAAATACACACACACCCAAATATGACACGATCCTAG	22	36.2158
RAD_3487	TGCAGGTTGCCGATACTCCCAACAGAAGTGAGCTTCACAGAAACTATGCAAAATATTTAATAATTCAATTCACAGCAAATGATTTCACAAA	22	37.5571
RAD_46676	TGCAGGCACTGGCAGCTTAATGAAGGAATGAGACACACTCCCACTTCAAGAGCTGGGACTTCCTCATTTACACCAAAGCCTTGGGGATCAA	22	39.0012
RAD_39283	TGCAGGACACCGGCCCTTGAGGCCTGGAGTTCGACACCCGTGTTCTACAGAAAGACCAACCATCCATTCCTCTCTCCCTCTCCCTCACCCT	22	39.1655
RAD_44962	TGCAGGTCAAGACCCACATGACACTGTCAGAGACAGAGCTGGAGATCGTCCTGGCTCTGCCCATGTTCCTGAGGCTCTACCTGCTCGGTCG	22	41.2965
RAD_17518	TGCAGGAGCTCCAGGTCCAGCTTGAAACAGAGCGAGCTAAGGCCCAAGAGATGAGCACTGCTCTGGGGAGAGAGAGAGATCTGCGGACTGG	22	42.2995
RAD_3816	TGCAGGAGTATCCAACTGAGACAGTGCTAATGCGTCTAAAGGAGGAATTCAGTGAGACGGGTGACATCTATGGTGCTGTGGTAGACTACAT	22	42.2995
RAD_46423	TGCAGGGTTCACGTCTCAGCTAAGGTCATGATTCAGCAATGAGAAAGAAACTGGACAAAAATGGCCTCCATGGCAGAGTTCAAGGAGAAAA	22	42.4604
RAD_38683	TGCAGGGACTTGGCAATTAATGACATGCTACCGCTGGAAGACATATGTGTAGGAAAGGAGGAAGGAAATACACCCAATACTTCCATACAGT	22	45.5992
RAD_14634	TGCAGGCTGTTCCTGTCAGACGAGGCATGAGGCTAATGAGGTTACTCTGTTTCCTGTTTCTGCCTTCCTGTCCCCTCCTTGTTTGTAGGAA	22	48.1008
RAD_51106	TGCAGGTGAAACTAATGAAGCTAATGACAAATGTCTTTAAAGAACAAAGGACGGTGGAGGAAAAGAGAGAGAGTGAGACAAAGAAGAGAAA	22	48.6529
RAD_40930	TGCAGGCGCTCCATCATGGCGGCCAGGTAAGCCATCCGGTTCTCCTCGATTTGCTCCATCTTCATCTGGAGCTTCTCTTCAGCCATGCGGC	22	48.9598
RAD_14313	TGCAGGATTCAAGTCCCCGAGGTAAACACGCCACACGCAGCACCCCGCCGCTTGCATGCTGAATAATTTTCAGGGCGTATCGAGTTTGTGT	22	49.2406
RAD_5241	TGCAGGTTCTGCACCTCAGCCTCTGCTATCCTGATCTCCCTCTCCTTCTCCTGTGCAGCCCTTTTGTCCTATACGAAATCATTTAAAGGTC	22	50.266
RAD_29143	TGCAGGGGAAGCGGTTGTCCTTACAATAAGAAGGTGTGCTCGGTCTCCAACAGTGATGGGTGGCAGATGTCAAAGCAACCTCCAGATAGAT	22	50.8526
RAD_23956	TGCAGGAACGTTATAAGCGCATTATTTCGGCGCTCCTCGGGCACTGAGTCCCCCCCTACCCCGCGCTCTTTCTCCGTTCCCACAGTGAGGA	22	52.1973
RAD_23245	TGCAGGCAGTTTACTGGCGCTGCTGATGGCCGCCCCTCATTCGGGTCATGTGACCAACTGCGCCAGCTGGGAACAGCGAGGAGTGTGCACA	22	52.1973
RAD_31543	TGCAGGGGCTGACACAATGAGTTCAACGCCACTGGCTTAATGTGACAGTCCTGCCAGCACCTTGCAGCCTCTGCATGGAAGACACACACAC	22	54.1447
RAD_30182	TGCAGGTCCACGAGAGCAGAGAGCACACGTCGGACTATCCATTCTTTAATACACAGCAACACATAAGAGAGAGCTCCTTAAGCCTTTCATG	22	55.4737
RAD_58963	TGCAGGATTCTTGCTACTGCTAACTAAACCTGAAACACGGGTTTTGCCCACACAGTCACTGGAAACCACTTCGAACAACAAAGTCTAAATG	22	55.7361
RAD_27912	TGCAGGAAACTAAAAGGGCCACCAGCTTCAGACAAGTCTGCAAGCAGGCTTTGCCACCAAAGGTCATATGAGCCATCACAGCTGCCACAAG	22	55.7361
RAD_48628	TGCAGGGACGTCGAGACTTTGACATTACCCGCACAGTCATCTTAATCTTAATAATTCCGATGGTGGCGCGCTTGTGATGCTGCAAAAAAAC	22	58.7032
RAD_9901	TGCAGGACAGACTGGTGTTGGTGCTGTGCAATCTGAAACCCCAGAAGATGCGTGGGATCGAGTCTCAAGCCATGCTGCTGTGTGCCTCTGT	22	61.3298
RAD_42402	TGCAGGGAAACACTGAAGTACTGTAAACAGTCAACCGTCTGCCTACCTGTACTGATCCCCTGTCTGACATCACATCACTATGCTCAACAGG	22	62.0869
RAD_19185	TGCAGGACACCGGCCTTCGAGGCCTGGAATTGGACACCCCTAATCTACAGCGTTACATCATATTTTATAAGGATGTTGTGTTTTTGTATCA	22	62.2911
RAD_42498	TGCAGGTGGTGGCCCTACAGGAGGGTGGTCCCATGTCCTTTTTTGGGGCTGTGCCCCACCAGGCTCCATGGACTAAGGGCACCCACCCTGG	22	64.2167
RAD_28291	TGCAGGACACCGGCCTTTGAGGCCTGGAGTTGCCCACCCCTGCTTTAAATCCTAATCCATCGCTGCTGACGGATTAGGGTTTGAGATAAGA	22	64.2167
RAD_18934	TGCAGGTAATGTAAGCTCATATATGGTGTCAAGGGGGCGTTGTTTGAAATATTACCATTTGTTGTGCTATTTTAGTGTATTTGTAGCATTA	22	64.2167
RAD_46795	TGCAGGACACTGGCCCTTGAGGCCTGGAGTTGACTACCCCTGTTCTAAATGTTTTTGACAATAAACACTAAACTTGTAAGACTCATATTTA	22	65.1824
RAD_32188	TGCAGGACAATGAAGGAGAGCGCCAGTCCTACGCGTCCGCTGGTGTCCAAGGGATGATTGAGGATTGGTGCTTGAAATGTTAATAAATTGA	22	65.1824
RAD_2687	TGCAGGACACCGGCTCTCAAGTCCTGGAGTTGGCCATTAGATCAAGAACACATTTCATACAAACCTGTTCTTCCATCACAGTCCACACCTA	22	65.5003
RAD_27722	TGCAGGACACCGGTCCTCGAGGCCTGAAGTTGGACACCCTGGGTTTAGAACATCGAGTGAATCGGTCAAGTCATACAGACACTTTCTGACC	22	65.5003
RAD_49689	TGCAGGACACCGGCCTGTGAGGCCTGGAGTTCCCCACCCTGAGGACTGATCAGACCTGGAAATTAGGATTTTTTTTCATCCACTTTTTATT	22	65.5003
RAD_39709	TGCAGGTAAAACAGTGTGTGTTTGGAAGTTTGTCTTTGTGGCGGAGGTGTGGTCCCGGGCGCGTCTGCAGGGGAGGAGTGGTGCGGTGGGC	22	65.5003
RAD_43299	TGCAGGGCAGACTCGCATGTTTCCTGGCTGAGGGGAGGGTGCCACACAAACTCCCATTACAGCTAGAAGAGGAAGTAATCACCAGTAATCA	22	65.5003
RAD_45036	TGCAGGTGGTGGGCCTATAGGAGGGTAGACCTAGGTCCCCTCTTCAGCTGTGCCCATGGACTGGGGCATGGTCTATTGGGCCGTGCCCTAG	22	65.5003
RAD_28455	TGCAGGGATACATTTGAAAACAGCAACTCAGTGGCCCGCACAGTCGTCGTGTGGGCTGTGCACACAACCAGGCAAGCGACCGCAGGCTTCA	22	66.1599
RAD_44896	TGCAGGGTTTGGAGGCGCTTCTCAATGTGAAAGCCCATTTCCCATGCTTTTCATGCCTGGAGTTTAAACCCTTTGATGTTTTCTAATGCTG	22	66.4588
RAD_33220	TGCAGGAGCTCCAGCATCTCCTGGTCCTTGTGCTGCAGGTCAGCTGATTGGATGACAATCAATCAGTCATCAGTCTAAAACAAACGTGCAG	22	66.4588
RAD_22875	TGCAGGACGCTAAGGCAGGAAGTCACCTGCTGGGCAACAGTGTGACGAATGCATCTATAAATAAAGACAATCACATGAATGAATCGTGTGT	22	66.4588
RAD_44566	TGCAGGAATAAAAAGCACTGAGCAGATCTACCTGCTGTTCTAGAGTCATGACTGTGTGCACTCTGAAGTTTCCACTTTCACAGGGGTCAGT	22	66.4588
RAD_23443	TGCAGGACCTGCACAGGTGGCATTGTGGGGACTCGGGCTCTTTGTTCTCCCCGGTGTTTGTTGTTTCTCAATTTTTAGTCACTTTGTCTTA	22	66.4588
RAD_40976	TGCAGGGCTGCTCTTATGTTTTCATTTCACACTGACAGCATAAACAGTGACGATGAAGGCTTCTGACTCTGAAAGGCAGTTGCACTATATA	22	78.1476
RAD_3485	TGCAGGCTGTGGACAGTCAGGGTGTCCCTCTGTGTCTCTCCTGCCAGCAGCCCTGCTCTACCACAGGTGGAGCGTGGGACACTCGATTCTG	23	0
RAD_34091	TGCAGGCGGGGAACTTGGTACCTTATTCTGTGCACGCACAGGGCAGGCCGTGACATACTCCTGAACATCCTTAACAAGAGACGGCCACCAA	23	2.45023
RAD_26050	TGCAGGAAATAGTGACAGAAGGATTAACAAGCTCTCATTACCACCAGAGCCCATGAGGATGACATGAGGCCAAAGTGATAGGCTGTCTCAC	23	2.45023
RAD_10596	TGCAGGTAGCATCACCTACACTTATCTGCTAATGCACGCCTTGGCCACTAGATGGGGCCGACTGACAAAAATGAATATTTGTATAACTGTA	23	2.58048
RAD_23068	TGCAGGGAGGTACCACACCTACCTGCCTCCACCCTATCCTGCAAATGCTCCCCAAGCTCAGAACGGGCCCTTCCAGTCCACCTCCTCACCA	23	12.49
RAD_4697	TGCAGGACACCGGCCCTCGAGGCCTGGAGTTGGACACGCCTGCATTAGTCAAACCTCGGTTACAGGAGGATCGTCCCAGTTGCGCAAAACT	23	12.49
RAD_41878	TGCAGGGCTGCAGCCCCCTACTGTATGCCTTGTACACCTATGACTGTACATCCACCCGACCAACATCATTGTCAAGTATGCCGATGACACC	23	12.49
RAD_20347	TGCAGGCAGTCTTTAACCTTCAAGCTGAGGTCCTCTACCAGAGGTGTGGGAGTTTGAGCTTCCTGCGCAGTATCTTAGCTGTTCCTACAAC	23	12.49
RAD_37594	TGCAGGCCTTTTTTGAGCAGCTGTACCACCATCATGCATATATCTGCATATCCAATAAGTACTGAAGTACATAGTGGGGTGGTTGTGGGTC	23	12.49
RAD_14014	TGCAGGTGAGAGTTTCGTTTGTCGCGTTGAAAGATGCAGACCCACCACACAGCTGCACCTGTGATGGTGTCGAGGCTTATTGAGCTGAATG	23	12.8165
RAD_55478	TGCAGGGACACCGGCCCTCCTGGACTGAGATTGCCCACCTCTGTCCTAGACCAAGTGGTTTCAATAAACTACCACGAAGATAGAAAAATAG	23	12.8165
RAD_17716	TGCAGGACAGACGAGTGCTGTGAGGAAGGTCACAGTAAGACAGCGCGCGAACGCCTCACTGTCACGTGGTAACAGCAGAGCTACTGCGTTA	23	12.8165
RAD_57231	TGCAGGTAGCCTCATCCTTCCTCATGCTCATGCTTCCTCATAATTCTTACCTTTATTTACTGTTTAGCTGAATGGCTTCTTGAACACAATG	23	12.8165
RAD_43278	TGCAGGGCCTCACTGGCTTCCTCATTTCACCTCCTCCAAGACTTGGTGGCAACACTGACACTATGGCTCAGCAACTGTCACTGTACTTAAA	23	12.8165
RAD_4369	TGCAGGTTCCTCTTGGTCTGCGGGTTCACCTCGATCTGAGACGCTCGGCGAATGGCCGATTTGGTCATGTGCTGAACGCGCTCCATGGAGG	23	13.4531
RAD_47800	TGCAGGACACCGGCACTCGAGACCTGGAGATGCCTATCTCTAGGCTAGACCAAGGCCTAGCATAGGCTAAATCAGGATTTTCTACCACTGA	23	14.1369
RAD_26281	TGCAGGTAGCATGTGTGCAATGGGTCTGCCAGGCTACGGGAATCCACAGGGTTGCCCAGGATTTCTTGAGACTTGGCTTGCTTTACCGTCC	23	16.0972
RAD_36239	TGCAGGGGTGTGACTGAGAGAGAGCTCAGGCAGGAGGAAGTGGCATCCTTGGGCGCTTGGGTTTGGCAGGCTGGACGGGCACGGAAACACT	23	16.0972
RAD_49464	TGCAGGTGTAGTGGCAGAGGAGCCATGAGGTGGCTGGCGCACAGAAACTGTGCCACTCTGCCAGCTGTGCTGACCTCAGGTATGCACTACC	23	16.0972
RAD_16276	TGCAGGCCTTCAGCACGTCTGTGGAGCTGGGGTAGATGGATATTGAAGACGACGATGACGACGACGAGGAGCAGTGTCCGTGCGGAGGCGT	23	16.1495
RAD_32423	TGCAGGGGACAGCCCAGCTTTACCCCAACAGCCCCCAGCGTTTTGATGGCTGGACCCAGGTGATGTGTGACAGTCCGCTGTATGCCCAACG	23	17.0118
RAD_48775	TGCAGGTTTTAGATATCACCCTGGGTCAACACTTGACACCTGGAGTTGGACATCCCTGCTTTAATCCATTCACTCAGTCCTTTGGGATGTG	23	21.5079
RAD_2513	TGCAGGTTGTGAAGGTAGCGGGAAGCTGGAGAGTTAGCAATTAGCTGCAGCTGTGCTTTATTAGCCAGCTCGTTGGCTTCAGGCGTGATTC	23	21.5079
RAD_42407	TGCAGGTCGATATCTGGGGCCGTTCGGGTGCCCCGGCGTGGCGAGCTGAGATAGAGATAAATCGATAACGGTATCTGAGAAACATCCAATT	23	21.5079
RAD_21200	TGCAGGTGCATTCGCCTACCCTGCAGCGGCATCACTAACCACACCCCACCACACTGTGAAACTGCAATTTTCGCTGATTCATCATATAATT	23	21.5079
RAD_43731	TGCAGGCAGCAGCTAAAAATAACAAACTTTTCATTCTTTTCCACCACAAACCATCCTTCAGGGTGACTCACACGGGCCGGTTTACTAAAAG	23	25.5673
RAD_10629	TGCAGGTGGGGGGCCCATGTCCCTTTTTCGGGCTGTGCCTGGCCGGGCCCCAGTAACCCTATCCCTGGCAGGATGAATTGTTCCCTTGATG	23	25.5673
RAD_46522	TGCAGGACACCGGCACTTGAGGCCTGGAGTTGGACACCCCTGCTTTATGTCCTGTAAGCTGTGAGGTGGGGCTCCATGGATCAGATTATTT	23	25.5673
RAD_49565	TGCAGGATTCTAACCTTGTTGTGACCTAGAGCAAAATACTTTACTGAAGTCCAACTTCAAAAAAAATTATATGTCAGCACCAAGAGTTGCT	23	25.5673
RAD_52462	TGCAGGACACCGGCCCTCGAGGCCTGGAGTTTGACACCCCTGGTTTAGGCCCTCATCCAACTGCAACAATTAGTTCCCTACTAAGCTAAAT	23	25.5673
RAD_25604	TGCAGGTCACAGAATACTGAGGGTTATTAGGTAATAAAAGCCCCATCTTCCACACACATGAATGATTACTGTCCCGTGTACATCTTAACTA	23	25.9033
RAD_7738	TGCAGGGCACTGGCCCTTAAGGTCTGGATTTGGACACCCCTGCTCATCTAGCAAAGTGACTAATGCCAAAGTCACCCTAGAGTTTCTTGCT	23	25.9033
RAD_48890	TGCAGGAATATACCCACAACAATACCTTCTAACAAGCTCTGCAGCGCAATAACTACACAGAGTCACCTTTGGTAGACGGTTTAAAGATCTG	23	26.2224
RAD_17377	TGCAGGCCCATCCGACCCTGGCAGTCCCGGTGGTCCGGGGGGTCCGGCCAGCTGCTGCACAATAGAGCCATCCCCAAGTCGGACCACCTCA	23	26.2224
RAD_51165	TGCAGGTTGTTGTTGGCGGGGCCGCGTGACGCACTCACAGGAGTGCCCTGAAAAAACCCTAGTGGAAGTTTTCGTGGCTTCGACACCTTAA	23	26.5329
RAD_20945	TGCAGGATCCACTCAGACGCGACGATAATATATCAGGAGTGCACTCGTGTTACTCCGAGTGTTTCGCTAAGCTCACGTAAAAGAAAGAAAG	23	26.5329
RAD_39865	TGCAGGCTTTTGGCTCTCAGAAAAGCAGACGGACACTAACTGTTCAGTTTTGCTGTCGGTGTTCTGGCAGCTTCTGTCTGATCTTTGGCTT	23	27.1668
RAD_10085	TGCAGGAATAACAGCGCAGGCAATGAGGAGCTGTCACTTACAACATATAAAAACACATAGGAAACAGAGACAGAGTGCAATTAAGTCATGC	23	27.1668
RAD_31834	TGCAGGGTCTGCCCCATTAGTTTTTCTTTGTGTTTTTGGCCTGCAGCTGACTTTCTTCTGATTGGCTGCCCCTCACAAACAGAAGGTTTCA	23	27.485
RAD_57557	TGCAGGGTCAAAGGTTAAATAGATTTCACAATTTATTTAAAATCCCCAACTCTTGGATGTCAGAATCGATCTCTAAGTGTCGTTAATACAG	23	27.485
RAD_12723	TGCAGGGCTGTGCGGCACACTCCAACATTCAATTAAGGGATTTCTCAGGTGATAAGAGACAACCAGCGGGGCAGTATCCTGGGGATCCCTG	23	28.1096
RAD_24287	TGCAGGAGGAGAGACGAGAGTCAATGTGGCATCACGTATCAGTGATAATGAAGCGTCTGCAGTGAGATAGCATAATTGTTTACCCTGATAA	23	28.1096
RAD_42642	TGCAGGACTGCAGTTTAACCGCAAAAAGCCATAGGTGCTCAGCAACCTTACTTTTATATAGGAACGTAACCAGCTGGCAGCCAGTTAAGTC	23	28.1096
RAD_24371	TGCAGGACACCGGCCCTCGAGGCCTGGAGTTCGACACCCCTGCTCTAGGCAGTGACACCCTGACTGCCATTAGGTGTCAGGATGAAGTAAA	23	28.6242
RAD_15149	TGCAGGACAGGTTTTTACCAGTCAGTGGCACAGCAGGTCGTGTTTTACTGCCTGTTTTGACTGCTCAAAGTAAAACAATAAATCGTGCCGC	23	28.9195
RAD_11991	TGCAGGAAACACCTTGCAGTCAGATTTTGGACTCTGCTGTCACTGTGGCTCCGTGCTAACACTGGCCTCGTAGCATTTCTGCACACTGTTA	23	29.4128
RAD_52459	TGCAGGGCGTCACGTGCACTGGTACAAATACAAATGACCCCACTGTCTCACTGTTCACTCGCTGACAGTGGCCGAGATACAACCCCCTCGT	23	29.4128
RAD_42217	TGCAGGTACACAGGAATGCCCCCTGTTAGCTAACAGTGTTATTTCAGCAACCAGATGTCACAGGAGTCCCCCCCGTTCTTTCCACCTCATT	23	29.7428
RAD_42702	TGCAGGGCTGAGCCGTCAAATGATCACCACCCGGCGGTGAGTTGAATCAGATGGCGGGGGAGAACACTGGACAGATGTGGCGCACCTAAAA	23	29.7428
RAD_56835	TGCAGGGAGAGGCGGAGATTCAACTGAGTCTATCAGGTTTTCCTCAACAACACAACAAACAGCAGTGAGTGCAGCTGATCACGTTCATGAT	23	30.7048
RAD_23895	TGCAGGATACACTGTTACAGCTGGCCTGGGAGTTCAGGGAGGAGTTGGTTGCTGGACGGGGGAGGGTGTGGCTCTCCAAGGATGGTGAGCA	23	30.7048
RAD_9787	TGCAGGGATGATTTCACACTGTGGGAACTCTGAGAACAGGAGCAGTAGTATATGGCTGAATGAATGACTTTAACTGTTTTGAGCTCCAACG	23	30.7048
RAD_52329	TGCAGGCAGTCTTTGGCTTTTTCCTCCTCAGACCTCAGGACGGCGAGCAGAGCCTCCTGCTCTTCCACATCACCCTTCAGCCTCTCAGCTT	23	30.7048
RAD_32984	TGCAGGACACCGGTCCTTGAGGCCTGGTGTTCCCCCACCCCCCTGTTCTAATGTCTACTTGAGGCTGGCTCCAGCAGTGATTCAGTGTTAG	23	30.7048
RAD_35861	TGCAGGACAGTGAGAGAGCAATTACACAACATTTAAGAGTGAATCCTAACCAAGTACTTTCAATACAGTTTATTCCCCTGGGTCAAGTTTT	23	32.517
RAD_2137	TGCAGGAGGACCTGTCACACCGCAGCTGTGACACTCTCCACACACATGGGACCAAATTTTGGTGCCCTTCCTGCACTTTTAGGTGCCCTTT	23	34.0256
RAD_59880	TGCAGGAGGATCACAAGGTCCTTAAGTGATCGCACATATCTAAGTCCGAATGTGAGAGTGCGTAACTTTAATATCTTAAAAGGACCCTTCA	23	34.251
RAD_39305	TGCAGGCCGTTGTCGTTCTGCTGCTCTCCAGCTGGATGTCCTCCAGTAACACCATTGTATTCTGCAGCTGGTAATGCTAGGTCTTGTTCAG	23	35.0477
RAD_10290	TGCAGGGATTTATAGAGTGGAGGCAAGCTGAACATTCATCACTGCAGTTTAACATAGTAGGGAGCATTAAATCTAACTCAGCGGGCAAAGA	23	36.68
RAD_43259	TGCAGGGGGCGACTCCTCTGACTTTAAAAATAATTGTGAATGTATAGAGGCAGAACCAGCCCAAGGTTTTATGAGTTCTTAAGCAGAAATT	23	37.3354
RAD_43788	TGCAGGGCAGCCTGGTGGACTGAGAACAGCTGCTTGCATGAACCTGCTGTTTATGAAAAAAATTCACAGTTCCTGTTAAAATCTCGGTTTC	23	40.1613
RAD_58032	TGCAGGATTGTGCTGTGTACACCCTTTGCAGGCCTAAATTAAATCCTTGATCAGAGGTGTTACCTAGGATTAATTCAGGTGCCTCCTTTGA	23	41.6002
RAD_34766	TGCAGGTTCGCTGCTGTGTCCCTGTTCCTAGTTCTCTGGGGTGGGTGCAACTTAATCTTCCAGGGTTGGTGCGGGTGCTAGGGGTAGGGGT	23	42.0395
RAD_29949	TGCAGGTCCATCTCCATCTCGTCATATAATTTTTCCAGCAGCGCGTCACGGTCGCAGGTGACCATGGTGGCAGACTGAGCCAGAGTTTTGT	23	44.3264
RAD_24222	TGCAGGAAATGCTGGCCGCCTAAACAGTCCTGGAAATACGTGTTTTCTCCTTTTCACAGAGCATGAAAAAAACCGCCTGTGCAAGAGTGCA	23	44.3264
RAD_48020	TGCAGGTAAGTAGACACGACCGGTGAAAAAACAAAACACAAACAACCTTCCTGCTAGTGAGAGAGGACCCGAGCAGCTAGCAGAAGCGAGA	23	45.0302
RAD_56184	TGCAGGCCGAGGGCCCGCGGTACCTGGCCTCATCAGCGGTGGTGGTCGCCGAGGTCATGAAGATCCTCACCTGCGTCCTGCTGGTCTTCAA	23	46.0035
RAD_39186	TGCAGGGGACGACCGTGAGCTGACCAGCTCCACTCGACATCGCCCGGTTGCAGCTCCTCGAGCCGGAGAGGAGTCAGACTGTGGAACTGGA	23	46.6353
RAD_45135	TGCAGGATTTTTCTCTTCAGAGTTTCTCCCATGGGGGGGAGAACACGTTCACCTAATTCCTGTTTATCAGCCCAGAGAATCACTCTCAGTC	23	46.6353
RAD_48807	TGCAGGATGTTGGATGACTTTGGCCATGAGATGGACAACACTCACTCCAAACTGGACAACGTAATGAAGAAGCTCGCCAAGGTGTCCCACA	23	48.7001
RAD_59291	TGCAGGTATTTATGGTACTTAGTGTTTACTGTTTGCTTTCTTTTTATCTCTGTGTATCACCCCACTCGTCCCAGCCTGGTGAGGCAGACTA	23	50.0674
RAD_52030	TGCAGGGAGGCAGAATACAGCAAGTCAAACATTGCAGTTTAAACACCTGTTCACACATAATCTTGAAACTTTGTACCAACACAGAGTGCAG	23	50.0674
RAD_16062	TGCAGGCTGGAAAAATCATCTGTACAAAAACATCATGTTGGGTTCCCAAGTGAAGCGGAGAGCGCAACCTTTTGTGTACACATTCCTGCTC	23	51.3595
RAD_37024	TGCAGGTCAACATGGAGCCCAGCAGGTTGGTGTGAAGCAGAGCCACCATGTCCTCTGGTTTGGTCCTGAGTAGCAGACCATCTCTGTGCAA	23	51.5605
RAD_32102	TGCAGGCACACTGCTCAGCCGAGGCGCGTCTCTCCATCCTCAACCGCAAAAGCTCCATGGGGACACGCACAGTCACACTTTAGCCACTGCT	23	53.3303
RAD_42735	TGCAGGTCCTGCTGAGTCTCCCTCAGGTGGAAGCCTGCACTGTGGGTCTGCACCAAGGATTTCGACTTCTCGCCTTTGTCGTGGCATCCAC	23	53.3303
RAD_10791	TGCAGGGAGGGCGCTGAACAGCTGTTGAAGAGATGGAGATTTTTGTCTTTCTATTCTCATTTTCCGCCCTTGGCATCCTCTATGCCATGAA	23	60.1188
RAD_21386	TGCAGGACACCAGCCCTTGAGGCCTGGAGTTCCCAACCCCTGCCCTAGGCCAGCAGTATACCACTTGGGATGGTGACAAATGGTATGCTGT	23	60.969
RAD_27403	TGCAGGGCTGTCAGTGCCCTTTCAGCAGCTGTGAAAGTGCTCATATTAGCTCCACTTTGATTGGTTGGTTAAGAATATGTCCGATTTGTTT	23	62.0492
RAD_20265	TGCAGGTGGTCTGCAGTGAACCTGAACCACTTGACAGTTAGAATATATGCACCTTATATACCCTAAAAATGTCTGTGTGTGTAGCTGATGT	23	63.516
RAD_58693	TGCAGGATTTGCATTGGATTGGCACACACACTGCTCATTTTCACCGAGCAGCGTGTGTGTCTGAGTTTGTGTGTGTCTAAGAAACAGACTG	23	66.2837
RAD_46862	TGCAGGACACCGGCCCTCGAGGCCTGGAGTTTGATACCCCTGATCTAGACTATTTGATTAGGTTTAAACAATCTGGACTACTTGGTTAGAT	23	66.2837
RAD_27850	TGCAGGTGTATATCATTGATACGTGGGTCGTAGAGACGCAGCGGCTCCCCACAAAGACGATAAGAGGCATAGATGAGGAAACGAATGGTTC	23	66.9424
RAD_29320	TGCAGGACACCGGCCCTTGGGTTCCCCCACCCCTGATCTATTGGGTTGAGATCAGATGACTTGACTTGATCTTTGAAGAGTATTTCCCAAC	23	68.0248
RAD_9272	TGCAGGCCTGACAGCAGGAGGTGTAACACTCCTCTGATTTTCCACCTGGAGACAGTGTTTACCAATCTGCCTGTGTGACATTCAGTAGTAC	23	68.2817
RAD_9396	TGCAGGGCTGTTCTCAGCCCCCTGCTGTAGACCCTGTACACACAAGTTTGTACACCAACACACCCCACCAACGTCTCATCTCTGATGGAGA	23	68.7827
RAD_16987	TGCAGGGTTATCAGGGCGAGGCGGGGTCACAGGGACCCAGAGGACAGAAAGGAGACAAGGTCAGACGACTCATCTGTAGAACTGCTGTCGT	23	68.7827
RAD_59191	TGCAGGTAAAGCTCACGTTCTCCATCTAGTGGTCACAGATACTTACTGCACCACACACTCGGGGACATGGACGTGCTCCATGGGCACCATT	23	68.7827
RAD_59102	TGCAGGACACTGGCACTCGAGGCCTGGAGTTGCCTACCCTGATGTAGAGCAAGGGGCAACCTCTAGAGGTGAAGCTAGCAGTAAAGTACCA	23	71.8662
RAD_16341	TGCAGGACACCGTCCCTCGTGGACTGGGATTGGGGACCCCTGAGCTAAAGGATAATAGTGTTGCTGAAATGAATTCATCAGCAGTAAAACT	23	77.4356
RAD_58045	TGCAGGTCTGTGGCTGCAACATGTGGCTACTTTATAAATTTTACTTCTGAGTCTATCCACTTTCTTAGCTGCATATCCAAGTCAGGATTGC	23	91.3097
RAD_43052	TGCAGGCAGAGAGGCTGAGGTTAATGCAGCTGGGTTGACGACAGGCAGCAGAGGTTCCTCTGTGCAGTCAACTAACCCACAAACACTTGCA	23	91.3096
