# Supplementary material for: Multiple trans QTL and one cis-regulatory deletion are associated with the differential expression of cone opsins in African cichlids
Source: BMC Genomics. 2018 Dec 18;19:945. doi: 10.1186/s12864-018-5328-z (PMC6299527; doi:10.1186/s12864-018-5328-z)
Supplement: Supplementary file 4 — Linkage map along with phenotype and genotype data used for the QTL analysis. Relative opsin expression (in percentage) of all F2 individuals used for the QTL study is provided. Opsin expressed is measured relative to total opsin expression within single cones and double cones respectively. The genotypes of all individuals at every marker are also denoted. Linkage positions of all markers used in the study are also provided. (XLSX 752 kb) [file 12864_2018_5328_MOESM4_ESM.xlsx]

## Sheet: Sheet1
Linkage map of the cross between A. baenschi and M. mbenji. Relative opsin expression for each F2 individual is also provided.
Shown are the positions of RAD markers in each linkage group
Genotypes of each individual at every marker are also denoted
MM: homozygous M. mbenji MA: heterozygous AA: homozygous A. baenschi							Marker	RAD_7213	RAD_32862	RAD_5626	RAD_3660	RAD_38250	RAD_1729	RAD_60897	RAD_38722	RAD_39093	RAD_42571	RAD_9906	RAD_3834	RAD_52534	RAD_16740	RAD_32972	RAD_3647	RAD_29008	RAD_2335	RAD_16039	RAD_31919	RAD_40719	RAD_28185	RAD_30974	RAD_33504	RAD_57075	RAD_39004	RAD_23772	RAD_16592	RAD_9528	RAD_58526	RAD_40088	RAD_61621	RAD_46290	RAD_50607	RAD_51129	RAD_1768	RAD_33439	RAD_38590	RAD_11911	RAD_12182	RAD_24781	RAD_48786
							LG	1	1	1	1	1	1	1	1	1	1	1	1	1	1	1	1	1	1	1	1	1	1	1	1	1	1	1	1	1	1	1	1	1	1	1	1	1	1	1	1	1	1
							Position (cM)	0	8.10663	8.42565	19.1452	19.2367	19.2367	19.2367	19.2367	19.8771	19.8771	19.8771	19.8771	20.855	20.855	21.1208	22.4636	22.4636	22.4636	22.7934	23.1005	24.0659	24.223	26.5562	29.8136	29.8136	35.7255	36.108	36.4021	37.0131	38.3936	38.4501	38.4501	42.0418	43.9206	46.295	51.5143	51.5143	51.7405	54.712	54.712	54.8345	58.4742
No	Ind	SWS1	SWS2B	SWS2A	RH2B	RH2A	LWS
1	ind_1001	0.206	99.514	0.28	4.283	88.358	7.359	MA	MA	MA	MM	MM	MM	MM	MM	MM	MM	MM	MM	MM	MM	MM	MM	MM	MM	MA	MM	MM	MM	MM	MM	MM	MM	MM	MM	MM	MM	MM	MM	MM	MM	MM	MM	MM	MM	MM	MM	MM	MM
2	ind_1002	0.328	98.593	1.079	12.165	77.575	10.26	AA	AA	AA	MA	MA	MA	MA	MA	MA	MA	MA	MA	MA	MA	MA	MA	MA	MA	MA	MA	MM	MA	MA	MA	MA	MM	MM	MM	MM	MM	NA	MM	MM	MM	MM	MM	MM	MM	MM	MM	MM	MM
3	ind_1003	1.079	98.743	0.178	8.848	83.72	7.432	MA	MA	MA	MM	MM	MM	MM	MM	MM	MM	MM	MM	MM	MM	MM	MM	MM	MM	MM	MM	MM	MM	MM	MM	MM	MM	MM	MM	MM	MM	MM	MM	MM	MM	MM	MM	MM	MM	MM	MM	MM	MM
4	ind_1004	1.035	98.69	0.275	13.855	85.997	0.148	MA	MA	MA	MA	MA	MA	MA	MA	MA	MA	MA	MA	MA	MA	MA	NA	MA	AA	MA	MA	MA	MA	MA	MA	MA	MA	MA	MA	MA	MA	MA	MA	MM	MM	MA	MA	MA	MA	MA	MA	MA	MA
5	ind_1005	4.136	95.335	0.529	11.058	84.316	4.626	AA	AA	AA	MA	MA	MA	MA	MA	MA	MA	MA	MA	MA	MA	MA	MA	MA	MA	MA	MA	MA	MA	MA	MA	MA	MA	MA	MA	MA	MA	MA	MA	MA	AA	AA	AA	AA	AA	AA	AA	AA	AA
6	ind_1006	0.012	99.081	0.906	8.82	46.315	44.865	AA	AA	AA	MA	MA	MA	MA	MA	MA	MA	MA	MA	MA	MA	MA	MA	MA	MA	MA	MA	MA	MA	MA	MA	MA	MA	MA	MA	MA	MA	MA	MA	MA	MA	MA	MA	MA	MA	MA	MA	MA	MA
7	ind_1007	2.382	96.072	1.546	7.254	83.726	9.019	AA	AA	AA	AA	AA	AA	AA	AA	AA	AA	AA	AA	AA	AA	AA	AA	AA	AA	AA	AA	AA	AA	AA	AA	AA	AA	AA	AA	AA	AA	AA	AA	AA	AA	AA	MA	MA	MA	MA	MA	MA	MA
8	ind_1008	0.012	99.927	0.061	13.688	78.797	7.515	AA	AA	AA	AA	AA	AA	AA	AA	AA	AA	AA	AA	AA	AA	AA	AA	AA	AA	AA	AA	AA	AA	AA	AA	AA	AA	AA	AA	AA	AA	AA	AA	AA	AA	MA	MA	MA	MA	MA	MA	MA	AA
9	ind_1009	1.809	97.84	0.351	12.352	82.949	4.699	AA	AA	AA	MA	MA	MA	MA	MA	MA	MA	MA	MA	MA	MA	MA	MA	MA	MA	MA	MA	MA	MA	MA	MA	MA	MA	MA	MA	MA	MA	MA	MA	MA	AA	AA	AA	AA	AA	AA	AA	AA	AA
10	ind_101	0.887	98.942	0.171	13.798	56.73	29.472	MA	MA	MA	MA	MA	MA	MA	MA	MA	MA	MA	MA	MA	MA	MA	MA	MA	MA	MA	MA	MA	MA	MA	MA	MA	MA	MA	MA	MM	MA	MA	MA	NA	MA	MA	MA	MA	MA	MA	MA	MA	MA
11	ind_1010	0.259	99.67	0.071	16.262	80.087	3.651	MA	MA	MA	MM	MM	MM	MM	MM	MM	NA	MM	MM	MM	MM	MM	MM	MM	MM	MM	MM	MM	MM	MM	MM	NA	MM	MM	NA	MM	MM	MM	NA	MM	MM	MA	MM	MM	MM	MM	MM	MM	MM
12	ind_1011	0.625	98.797	0.578	15.201	84.497	0.302	MA	MA	MA	MA	MA	MA	MA	MA	MA	MA	AA	MA	MA	MA	MA	MA	MA	MA	MA	MA	MA	MA	MA	MA	MA	MA	MA	MA	MA	MA	MA	MA	MA	MA	MA	MA	MA	MA	MM	MM	MM	MM
13	ind_1012	1.175	98.783	0.042	21.431	78.503	0.066	AA	AA	AA	MA	MA	MA	MA	NA	MA	MA	MA	MA	MA	MA	MA	MA	MA	MA	MA	MA	MA	MA	MA	MA	MA	MA	MA	MA	MA	MA	MA	MA	MA	NA	MA	AA	AA	AA	AA	AA	AA	AA
14	ind_102	7.982	91.997	0.021	21.217	75.311	3.473	MM	MM	MM	MM	MM	MM	MM	MM	MM	MM	MM	MM	MM	MM	MM	MM	MM	MM	MM	MM	MM	MM	MM	MM	MM	MM	MA	MA	MA	MA	MA	MA	MA	MA	MA	MA	MA	MA	MA	MA	MA	MA
15	ind_103	3.489	96.49	0.021	15.739	75.524	8.737	MM	MA	MA	AA	MA	MA	MA	MM	MM	MA	MA	MA	MA	NA	MA	MA	MA	MA	MA	MA	MA	MA	MA	MM	MM	MM	MM	MM	MM	MM	MM	MM	MA	MA	MA	MA	MA	MA	MA	MA	MA	NA
16	ind_104	0.846	99.065	0.089	16.314	58.162	25.524	AA	AA	AA	NA	AA	AA	AA	AA	AA	AA	AA	AA	AA	AA	AA	MA	AA	AA	AA	AA	NA	AA	AA	AA	AA	AA	AA	AA	AA	AA	AA	AA	AA	AA	AA	AA	AA	AA	AA	AA	AA	AA
17	ind_105	27.16	72.811	0.029	21.86	72.409	5.731	MA	NA	MA	AA	MA	MA	AA	NA	MA	MA	MA	MA	MA	MA	MA	MA	MA	MA	MA	MA	MA	MA	MA	MA	MM	MA	MA	MA	MA	MA	MA	MA	MA	NA	MA	MA	MA	MA	MA	MA	MA	MA
18	ind_1201	3.411	96.518	0.071	18.86	78.657	2.483	AA	AA	AA	MA	MA	MA	MA	AA	MA	MA	NA	MA	MA	MA	MA	MA	MA	MA	MA	MA	MA	MA	NA	MA	AA	AA	NA	AA	AA	AA	AA	AA	AA	AA	NA	AA	AA	AA	AA	AA	AA	AA
19	ind_1202	0.277	99.417	0.306	16.951	81.515	1.534	AA	MA	MA	MA	MA	MA	MA	MA	MA	MA	MA	MA	MM	NA	MA	NA	MA	MA	MA	AA	MA	MA	MA	MA	MA	AA	AA	AA	AA	AA	AA	AA	AA	AA	AA	AA	AA	AA	AA	AA	AA	AA
20	ind_1203	1.545	98.416	0.039	15.978	71.884	12.138	AA	AA	AA	AA	AA	AA	AA	AA	AA	AA	AA	AA	AA	AA	AA	AA	AA	AA	AA	AA	AA	AA	AA	AA	AA	AA	AA	AA	AA	AA	AA	AA	AA	AA	AA	AA	AA	AA	AA	AA	AA	AA
21	ind_1205	1.914	97.996	0.09	14.86	69.251	15.889	NA	AA	MA	MM	MM	MM	MM	MM	MM	MM	MM	MM	MM	MM	MM	MM	MM	MM	MM	MM	MM	MM	MM	MM	MM	MM	MM	MM	MM	MM	MM	MM	MM	MM	MM	MM	MM	MM	MM	MM	MM	MM
22	ind_1206	0.403	99.161	0.436	18.283	79.151	2.567	MA	AA	AA	AA	MA	AA	MA	MA	MA	MA	MA	MA	NA	MA	MA	MA	MA	MA	MA	MA	NA	MM	AA	MM	MM	MM	MM	MM	MM	MM	MM	MM	MM	MM	MM	MM	MM	MM	MA	MA	MA	MA
23	ind_1207	0.044	99.904	0.052	19.816	76.974	3.21	AA	AA	AA	NA	MM	MA	MA	MA	MA	MA	MA	MA	MA	MA	MA	MA	MA	MA	MA	MA	MM	AA	MA	MA	MA	MA	NA	MA	MM	MM	NA	MA	MA	MA	NA	AA	AA	AA	AA	NA	AA	AA
24	ind_1701	4.915	95.015	0.07	21.723	77.466	0.811	AA	AA	AA	AA	AA	AA	AA	AA	AA	AA	AA	AA	AA	AA	AA	AA	AA	AA	AA	AA	AA	AA	AA	AA	AA	AA	AA	AA	AA	AA	AA	AA	AA	AA	AA	AA	AA	AA	MA	MA	MA	MA
25	ind_1702	0.031	99.85	0.119	18.484	57.577	23.94	AA	AA	AA	AA	AA	AA	AA	AA	AA	AA	AA	AA	AA	AA	AA	AA	AA	AA	AA	AA	AA	AA	AA	AA	AA	AA	AA	AA	AA	AA	AA	AA	AA	AA	AA	AA	AA	AA	AA	AA	AA	AA
26	ind_1703	0.025	99.934	0.041	20.786	65.316	13.898	MA	MA	NA	MA	MA	MA	MA	MA	MA	MA	MA	MA	MA	MA	MA	MA	MA	MA	MA	MA	MA	MA	NA	MA	NA	MA	MA	MA	MA	MA	NA	AA	MA	MA	MA	MA	NA	MA	MA	MA	MA	AA
27	ind_1704	3.561	96.416	0.024	22.403	77.499	0.098	MM	MA	NA	MA	MA	MA	NA	MA	MA	MA	MA	MA	MA	MA	MA	MA	MA	MA	MA	MA	MA	MA	NA	MM	MM	MM	MM	MM	MM	MM	MM	MM	MA	MM	MM	MM	MM	MM	MM	MM	MA	MM
28	ind_1705	3.03	96.739	0.23	13.957	78.912	7.131	AA	AA	AA	AA	AA	AA	AA	AA	AA	AA	AA	AA	MA	MA	MA	MA	MA	MA	MA	MA	MA	MA	MA	MA	MA	MA	MA	MA	MA	MA	MA	MA	MA	MA	NA	MA	MA	MA	MA	MA	MA	MM
29	ind_1706	0.085	99.565	0.35	17.165	52.983	29.853	AA	MA	MA	MA	MA	MA	MA	MA	MA	MA	MA	MA	AA	AA	AA	AA	AA	AA	AA	AA	AA	AA	AA	AA	AA	AA	AA	AA	AA	AA	AA	AA	AA	AA	AA	AA	AA	AA	AA	AA	AA	AA
30	ind_1707	0.901	99.076	0.023	19.782	62.06	18.157	MM	MM	MM	MM	MM	MM	MM	MM	MM	MM	MM	MM	MM	MM	MM	MM	MM	MM	MM	MM	MM	MM	MM	MM	NA	MM	MM	MM	MM	MM	MM	MM	MA	MA	MA	MA	MA	MA	MA	MA	MA	MA
31	ind_1708	4.536	94.963	0.501	5.839	93.096	1.064	MA	MA	MA	MM	MM	MM	MM	MM	MM	MM	MM	MM	MM	MM	MM	MM	MM	MM	MM	MM	MM	MM	MM	MM	MM	MM	MM	MM	MM	MM	MM	MM	MM	MM	MM	MM	MM	MM	MM	MM	MM	MM
32	ind_1709	0.016	99.784	0.2	13.661	67.469	18.87	MA	MA	MA	MA	MA	MA	MA	MA	MA	MA	MA	MA	MA	MA	MA	MA	MA	MA	MA	MA	MA	MA	MA	MA	MA	MA	MA	MA	MA	MA	MA	MA	MA	NA	MA	MA	MA	MA	MA	MA	MA	MA
33	ind_1710	5.669	94.171	0.16	15.894	77.606	6.499	MM	NA	MM	MM	MM	MM	MM	MM	MM	MM	MM	MM	MM	MM	MM	MM	MM	MM	MM	MM	MM	MM	MM	MM	MM	MM	MM	MM	MM	MM	MM	MM	MM	MM	MM	MM	MM	MM	MM	MM	MM	MM
34	ind_1711	0.207	99.53	0.263	9.779	64.313	25.908	MA	MM	MA	MA	MA	MA	MA	MA	MA	MA	NA	MA	MA	MA	MA	MA	MA	MA	MA	MA	MA	MA	MA	MA	MA	MA	MA	MA	MA	MA	MA	MA	MA	MA	MA	NA	MA	MA	MA	MA	MA	MA
35	ind_1712	2.812	97.007	0.181	13.009	73.081	13.91	MA	MA	MA	MA	MA	MA	MA	MA	MA	MA	MA	MA	MA	MA	MA	MA	MA	MA	MA	MA	MA	NA	MA	NA	MA	MA	MA	MA	MA	AA	AA	AA	AA	AA	AA	AA	AA	AA	AA	AA	AA	MA
36	ind_1713	0.093	99.549	0.358	15.476	70.453	14.071	MA	MA	MA	MA	MA	MA	MA	MA	MA	MA	MA	MA	MA	MA	MA	NA	MA	MA	MA	MA	MA	MA	MA	MA	MA	MA	MA	MA	MM	MA	MA	MA	MA	MA	MA	MA	MA	MA	MA	MA	MA	AA
37	ind_1714	0.012	99.733	0.255	16.492	68.73	14.778	MA	MA	MA	MA	MA	MA	MA	MA	MA	MA	MA	MA	MM	MA	MA	MA	MM	MA	MA	MA	MA	MA	MA	MA	MA	MA	MA	MA	MA	MA	MA	MA	MA	MA	MA	MA	MA	NA	MA	MA	MA	MA
38	ind_1715	10.47	89.511	0.019	18.609	63.136	18.255	MA	MA	MA	MA	MA	MA	MA	MA	MA	MA	MA	MA	MA	MA	NA	MA	MA	MA	MA	MA	MA	MA	MA	MA	MA	MA	MA	MA	NA	MA	MA	MA	AA	AA	AA	AA	AA	AA	AA	AA	AA	AA
39	ind_1716	3.142	96.704	0.155	14.783	79.858	5.358	MA	MA	MA	MA	MA	MA	MA	MA	MA	MA	MA	MA	MA	NA	MA	MA	MA	MA	MA	MA	MA	MA	MA	MA	MA	MA	MA	MA	NA	MA	MA	MA	MA	MA	MM	MA	MA	MA	MA	MA	MA	MA
40	ind_1717	1.137	97.785	1.078	23.144	75.698	1.158	MA	MM	MM	MM	MM	MM	MM	MM	MM	MM	MM	MM	MM	MM	MM	MM	MM	MM	MM	MM	MM	MM	MM	MA	MA	MA	MA	MA	AA	AA	AA	AA	AA	AA	AA	AA	AA	AA	AA	AA	AA	AA
41	ind_1718	6.536	93.433	0.031	28.471	69.357	2.172	AA	AA	AA	AA	AA	AA	AA	AA	AA	AA	AA	AA	AA	AA	AA	AA	AA	AA	AA	AA	AA	AA	AA	AA	AA	AA	AA	AA	AA	AA	AA	AA	AA	MA	MM	MM	MM	MM	MM	MM	MM	MM
42	ind_1719	0.08	99.787	0.133	19.337	64.454	16.209	AA	AA	MA	MA	MA	MA	MA	MA	AA	AA	AA	AA	AA	AA	AA	AA	AA	AA	AA	AA	AA	AA	AA	AA	AA	AA	AA	AA	AA	AA	AA	AA	AA	AA	AA	AA	AA	AA	AA	AA	AA	AA
43	ind_1720	5.172	94.75	0.078	24.402	66.414	9.184	MM	MM	MM	MM	MM	MM	MM	MM	MM	MM	MM	MM	MM	MM	MM	MM	MM	MM	MM	MM	MM	MM	MM	MM	MM	MA	MA	MA	MA	MA	MA	MA	MA	MA	MA	MA	MA	MA	MA	MA	MA	MA
44	ind_1721	0.082	99.495	0.423	23.666	76.217	0.117	MM	MM	MM	MM	MM	MM	MM	MM	MM	MM	MM	MM	MM	MM	MM	MM	MM	MM	MM	MM	MM	MM	MM	MM	MM	MM	MM	MM	MM	MM	MM	MM	MM	MM	NA	MM	MA	MM	MM	MM	MM	MM
45	ind_1722	2.507	97.254	0.239	20.693	69.62	9.687	MM	MM	MM	MM	MM	MM	MM	MM	MM	MM	MM	MM	MM	MM	MM	MM	MM	MM	MM	MM	MM	MM	MM	MM	MM	MA	MA	MA	MA	MA	MA	MA	MA	MA	MA	MA	MA	MA	MA	MA	MA	MA
46	ind_1723	0.432	99.553	0.014	21.346	47.253	31.401	MA	MA	AA	MA	MA	MA	MA	MA	MA	MA	MA	MA	MA	MA	MA	MA	MA	MA	MA	MA	MA	MA	MA	MA	MA	MA	MA	MA	MA	MA	MA	MA	MA	MA	MA	MA	MA	MA	MA	MA	MA	MA
47	ind_1724	0.32	99.616	0.064	16.417	60.913	22.67	MA	MA	MA	MA	MA	MA	MA	MA	MA	MA	MA	MA	MA	MA	MA	MA	MA	MA	MA	MA	MA	MA	MA	MA	NA	MA	MA	MA	MA	MA	MA	MA	MA	MA	MA	MA	MA	MA	MA	MA	MA	MA
48	ind_2401	3.919	96.056	0.025	8.555	90.737	0.708	AA	AA	AA	MA	MA	MA	MA	MA	MA	MA	NA	MA	MA	MA	MA	MA	MA	MA	MA	NA	MA	MA	MA	MA	MA	MA	MA	MA	MA	AA	NA	MM	MA	MA	MA	MA	MA	MA	MA	MA	MA	MA
49	ind_2402	2.705	97.204	0.091	16.992	79.655	3.354	MA	NA	MA	MA	AA	MA	MA	MA	MA	MA	MA	MA	MA	MA	MA	MM	MA	MA	MA	MA	MA	NA	MA	MA	MA	MA	MA	MA	MA	MA	MA	MA	MA	MA	MA	MA	MA	MA	MA	MA	MA	MA
50	ind_2403	3.251	96.633	0.116	9.892	89.596	0.512	MA	MA	MA	MM	MM	MM	MM	MM	MM	MM	MM	MM	MM	MM	MM	MM	MM	MM	MM	MM	MM	MM	MM	MA	NA	MA	MM	MA	AA	AA	AA	AA	AA	AA	AA	AA	AA	AA	AA	AA	AA	AA
51	ind_2404	1.842	97.986	0.172	2.553	95.381	2.066	MA	AA	AA	AA	AA	AA	AA	AA	AA	AA	AA	AA	AA	AA	AA	AA	AA	AA	AA	AA	AA	AA	AA	AA	AA	MA	MA	MA	MA	MA	MA	MA	MA	MA	NA	MA	MA	MA	MA	MA	MA	MA
52	ind_2405	8.142	91.798	0.06	7.785	91.717	0.498	MA	MA	MA	MM	MM	MM	MM	MM	MM	MM	MM	MM	MM	MM	MM	MM	NA	MM	MM	MM	MM	MM	MM	MM	MM	MM	MM	MM	NA	MM	MM	MM	MM	MM	MM	MM	MM	MM	MM	MM	MM	MM
53	ind_2406	4.248	95.697	0.055	7.599	91.659	0.742	AA	NA	AA	AA	AA	AA	AA	AA	AA	AA	AA	AA	AA	AA	NA	AA	NA	AA	AA	AA	AA	AA	AA	AA	AA	AA	AA	AA	AA	AA	AA	AA	AA	AA	AA	AA	NA	AA	AA	AA	AA	AA
54	ind_2407	0.164	99.8	0.036	5.277	91.634	3.089	AA	AA	AA	NA	MA	MA	MA	MA	MA	MA	MA	MA	MA	MA	MA	MA	NA	MA	MA	MA	MA	MA	MA	MA	MA	NA	MA	MA	MA	MA	MA	MA	NA	MA	MA	MA	MA	MA	MA	MA	MA	MA
55	ind_2408	9.758	90.099	0.142	3.729	89.565	6.706	MA	AA	AA	MA	MA	MA	MA	MA	MA	MA	MA	MA	MA	MA	MA	MM	MM	MM	MM	MM	MM	MM	MM	MM	MM	MM	MM	MM	MM	MM	MM	MM	MM	MM	MM	MM	MM	MM	MM	MM	MM	MM
56	ind_2409	3.032	96.928	0.041	5.112	88.111	6.777	NA	MA	MA	MA	MA	MA	MA	MA	MA	NA	MA	MA	MA	MA	MA	MA	MA	MA	MA	MA	MA	MA	MA	MA	MA	MA	MA	MA	MA	MA	MA	NA	MA	MA	MA	NA	MA	MA	MA	MA	MA	MA
57	ind_2410	7.656	92.305	0.039	4.399	91.641	3.96	MA	MA	MA	MA	MA	MA	MA	MA	MA	MA	MA	MA	MM	MA	MA	MA	MA	MA	MA	MA	MA	NA	MA	MA	MA	MA	MA	MA	MA	MA	MA	MA	MA	MA	MA	MA	MA	MA	MA	MA	MA	MA
58	ind_2411	0.632	99.116	0.252	2.294	94.714	2.993	MA	MA	MA	MA	MA	MA	MA	MA	MA	MA	NA	MA	MA	MA	MA	MA	MA	MA	MA	MA	MA	MA	MA	MA	MA	AA	AA	AA	AA	AA	AA	AA	MA	AA	AA	AA	AA	AA	AA	AA	NA	AA
59	ind_2412	1.003	98.913	0.083	2.448	92.313	5.239	AA	AA	AA	MA	MA	MA	MA	MA	MA	MA	MA	MA	MA	MA	MA	MA	MA	MA	MA	MA	MA	MA	MA	AA	AA	AA	AA	AA	AA	AA	AA	AA	AA	AA	AA	AA	AA	NA	AA	AA	AA	AA
60	ind_2413	6.423	93.533	0.043	4.544	95.361	0.095	AA	AA	AA	MA	MA	MA	MA	MA	MA	MA	MA	MA	MA	MA	MA	MA	MA	MA	MA	MA	MA	MA	MA	MA	MA	AA	AA	AA	AA	AA	AA	AA	AA	AA	AA	AA	AA	AA	AA	AA	AA	AA
61	ind_2414	0.401	99.496	0.103	5.002	87.822	7.177	AA	AA	AA	MA	MA	MA	MA	MA	MA	MA	MA	MA	MA	MA	MA	MA	MA	MA	MA	MA	MA	MA	MA	NA	MA	MA	MA	MA	MA	MA	MA	MA	MA	MA	MA	MA	MA	MA	MA	MA	NA	MA
62	ind_2415	11.509	88.476	0.015	5.6	94.286	0.115	MA	MA	MA	MA	MA	MA	MA	MA	MA	MA	MA	MA	MA	MA	MA	MA	MA	MA	MA	MA	MA	MA	MA	MA	MA	MA	MA	MA	MA	MA	MA	MA	MA	MA	MA	MA	MA	MA	MA	MA	MA	MA
63	ind_2416	1.364	98.596	0.039	13.182	84.237	2.581	MA	MA	MA	MM	MM	MM	MM	MM	MM	MM	MM	MM	MM	MM	MM	MM	MM	MM	MM	MM	MM	MM	MM	MM	MM	MM	MM	MM	MM	MM	MM	MM	MM	MM	MM	MM	MM	MM	MM	MM	MM	MA
64	ind_2417	3.825	96.148	0.027	25.112	71.309	3.579	AA	AA	AA	MA	MA	MA	MA	MA	MA	MA	MA	MA	MA	MA	MA	MA	MA	MA	MA	MA	MA	MA	MA	MA	MA	MA	MA	MA	MA	MA	MA	MA	MA	NA	MA	MA	MA	MA	MA	MA	MA	MA
65	ind_2418	1.428	98.521	0.05	19.825	79.813	0.362	AA	AA	AA	AA	AA	AA	AA	AA	AA	AA	AA	AA	AA	AA	AA	AA	AA	AA	AA	AA	NA	AA	AA	AA	AA	AA	AA	AA	AA	AA	AA	AA	AA	AA	AA	AA	AA	AA	AA	AA	AA	AA
66	ind_2419	2.137	97.853	0.01	24.032	70.31	5.658	MA	MA	MA	MA	MA	MA	MA	MA	MA	MA	MA	MA	MA	MA	MA	MA	MA	MA	MA	MA	MA	MA	MA	MA	MM	MA	MA	MA	MA	MA	MA	MA	MA	MA	MA	MA	MA	MA	MA	MA	AA	AA
67	ind_2420	4.56	95.437	0.004	27.58	71.591	0.829	MA	MA	MA	MA	MA	MA	MA	MA	MA	MA	MA	MA	MA	MA	MA	MA	MA	MA	NA	MA	MA	MA	MA	MA	MA	MA	MA	MA	MA	MA	MA	MA	MA	MA	MA	MA	MA	MA	MA	MA	MA	MA
68	ind_2421	0.506	99.483	0.011	25.791	74.151	0.058	MA	MA	MA	MA	MA	MA	MM	MA	MA	MA	MA	MA	MA	MA	MA	MA	MA	MA	MA	MA	MA	MA	MA	MA	MA	MA	MA	MA	MA	MA	MA	MA	MA	MM	MA	MA	MA	MA	MA	MA	MA	MA
69	ind_2423	0.011	99.857	0.132	27.789	63.183	9.028	AA	AA	AA	AA	AA	AA	AA	AA	AA	AA	AA	AA	AA	AA	AA	AA	AA	AA	AA	AA	AA	AA	AA	AA	MA	AA	AA	AA	AA	AA	AA	AA	AA	AA	AA	AA	AA	AA	AA	AA	AA	AA
70	ind_2424	1.616	98.379	0.006	23.497	69.629	6.873	MA	MA	MA	MA	MA	MA	MA	MA	MA	MA	MA	MA	MA	MA	MA	MA	MA	MA	MA	MA	MA	MA	MA	MA	MA	MA	MA	MA	MA	MA	MA	MA	MA	MM	MM	NA	MM	MM	MM	MM	MM	MM
71	ind_401	1.882	97.923	0.195	16.951	77.063	5.985	AA	AA	AA	AA	AA	AA	AA	AA	AA	AA	AA	AA	AA	AA	AA	AA	AA	AA	AA	AA	AA	AA	AA	AA	AA	AA	AA	AA	AA	AA	AA	AA	AA	AA	AA	AA	AA	AA	AA	AA	AA	AA
72	ind_402	17.24	82.728	0.032	21.821	66.338	11.841	MM	MM	MM	MM	MM	MM	MM	MM	MM	MM	MM	MM	MM	MM	MM	MM	MM	MM	MM	MM	MM	MM	MM	MM	MM	MM	MM	MM	MM	MM	MM	MM	MM	MM	MM	MA	MA	MA	AA	MA	MA	MA
73	ind_403	8.236	91.713	0.051	18.777	76.779	4.445	MA	MA	MA	MA	MA	MA	MA	MA	MA	MA	MA	MA	MA	MA	MA	MA	MA	MA	MA	MA	MA	MA	AA	MA	MA	MA	MA	MA	MA	MM	MA	MA	MA	MA	MA	AA	AA	AA	AA	AA	AA	AA
74	ind_404	9.188	90.769	0.044	15.065	84.549	0.386	MA	AA	AA	AA	AA	AA	AA	AA	AA	AA	AA	AA	AA	AA	AA	AA	AA	AA	AA	AA	MA	MA	MA	MA	MA	MA	MA	MA	MA	MA	MA	MA	MA	NA	MA	MA	MA	NA	NA	MA	MA	MA
75	ind_405	0.746	99.111	0.144	19.179	64.195	16.626	MA	MA	MA	MA	MA	MA	MA	MA	MA	MA	MA	MA	MA	MA	NA	MA	MA	MA	MA	MA	MA	MA	NA	MA	MM	MA	MA	MA	NA	MA	MA	MA	MA	MA	AA	MA	MA	MA	MA	MA	MA	MA
76	ind_406	5.482	94.373	0.146	17.85	63.804	18.346	MA	MA	MA	MA	MA	MA	MA	MA	MA	AA	MM	MA	MA	MA	MA	MA	MA	MA	NA	MA	MA	MA	AA	MA	MA	MA	MA	MA	MA	MA	MM	MA	AA	AA	MA	MA	MA	MA	NA	MA	MA	MA
77	ind_407	0.016	99.048	0.935	11.93	62.983	25.087	MA	MA	MA	MA	MA	NA	MA	MA	MA	MA	MA	MA	MA	MA	MA	AA	MA	MA	MA	MA	MA	MA	MA	MM	MA	MA	MA	AA	MA	MA	MA	MA	NA	MA	MM	MM	NA	MM	MM	MM	MM	NA
78	ind_4101	14.566	85.146	0.287	13.474	77.223	9.304	AA	AA	AA	AA	AA	AA	AA	AA	AA	AA	NA	AA	AA	AA	AA	AA	AA	AA	AA	AA	AA	AA	AA	AA	AA	AA	AA	AA	AA	AA	AA	AA	AA	AA	AA	AA	AA	AA	AA	AA	AA	AA
79	ind_4102	7.023	92.872	0.105	17.323	82.421	0.256	MA	MA	MA	MM	MM	MM	MM	MM	MM	MM	MM	MM	MM	MM	MM	MM	MM	MM	MM	MM	MM	MM	MM	MM	MM	MM	MM	MM	MM	MM	MM	MM	MM	MM	MM	MM	MA	MM	MA	MA	MA	MA
80	ind_4103	5.299	94.684	0.017	13.501	65.869	20.631	MA	MA	MA	MM	MA	MA	MA	MA	MA	MA	MA	MA	MA	MA	MA	MA	MA	MA	MA	MA	MA	MA	MA	MA	NA	MA	MA	MA	MA	MA	MA	MA	MA	MA	NA	MA	MA	MA	MA	MA	MA	MA
81	ind_4104	0.262	99.245	0.493	13.508	74.857	11.635	AA	AA	MA	MA	MA	MA	NA	MA	AA	AA	AA	AA	AA	AA	AA	AA	AA	AA	AA	AA	AA	AA	AA	AA	AA	MA	MA	MA	MA	MA	MA	MA	MA	MA	MA	MA	MA	MA	MA	AA	MA	MA
82	ind_4105	2.077	97.836	0.087	11.652	87.775	0.573	AA	AA	AA	AA	MA	MA	MA	MA	MA	MA	MA	MA	MA	MA	MA	MA	MA	MA	NA	MA	MA	MA	MA	MA	MA	MA	MA	MA	MA	MA	MA	MA	MA	MA	AA	MA	NA	MA	MA	MA	MA	MA
83	ind_4106	1.598	98.289	0.113	12.239	77.16	10.601	MA	MA	MA	MM	MM	MM	MM	MM	MM	MM	MM	MM	MM	MM	MM	MM	MM	MM	MM	MM	MM	MM	MM	MM	MM	MM	MM	MM	MM	MM	MM	MM	MM	MM	MM	MM	MM	MM	MM	MM	MM	MA
84	ind_4107	10.457	89.483	0.06	6.872	78.472	14.656	MA	MA	MA	MA	MA	MA	MA	MA	MA	MA	MA	MA	MA	MA	MA	MA	MA	MA	NA	MA	MA	NA	MA	MA	MA	MA	MA	MA	MA	MA	MA	MA	MA	MA	MA	MA	MA	MA	MA	MA	MA	MA
85	ind_4108	5.397	94.568	0.034	13.95	85.99	0.059	MA	MA	MA	MA	MA	MA	MA	MA	MA	MA	NA	MA	NA	MA	MA	MA	MA	MA	NA	MA	NA	MA	NA	MA	NA	MA	MA	MA	MA	MA	MA	MA	MA	MA	MA	NA	MA	MA	MA	MA	MA	MA
86	ind_4109	2.81	96.82	0.37	12.548	57.802	29.65	MA	MA	MA	MM	MM	MM	MM	MM	MM	MM	MM	MM	MM	MM	MM	MM	MM	MM	MM	MM	MM	MM	MM	MM	MM	MM	MM	MM	MM	MM	MM	MM	MM	MM	MM	MM	MM	MM	MM	MM	MM	MM
87	ind_4110	0.918	98.921	0.161	10.427	80.796	8.777	MA	MA	MA	MM	MM	MM	MM	MM	MM	MM	MM	MM	MM	MM	MM	MM	MM	MM	MM	MM	MM	MM	MM	MA	NA	MA	MA	MA	MA	MA	MA	MA	MA	MA	MA	MA	MA	MA	MA	MA	MA	MA
88	ind_4111	0.424	99.357	0.219	8.522	57.074	34.404	MA	MA	MA	MM	MM	MM	NA	MM	MM	MM	MM	MM	MM	MM	MM	MM	MM	MM	MM	MM	MM	MM	MM	MM	MM	MM	MM	MM	MM	MM	MM	MM	MM	MM	MM	MM	MM	MM	MM	MM	MM	MM
89	ind_501	0.112	99.833	0.055	20.154	74.605	5.241	AA	MA	MA	MA	MA	MA	MA	MA	MA	MA	MA	MA	NA	MA	MA	AA	MA	MA	MA	MA	MA	MA	AA	AA	AA	AA	AA	AA	AA	AA	AA	AA	AA	AA	AA	AA	AA	AA	AA	AA	AA	AA
90	ind_502	0.449	99.161	0.39	27.486	71.731	0.783	AA	MM	MA	MA	MA	MA	MA	MA	MA	MA	MA	MA	NA	MA	MA	NA	MA	MA	MA	MA	MA	MA	MA	MA	MA	AA	AA	AA	AA	AA	AA	AA	MA	MA	MA	MA	MA	AA	MA	MA	MA	MA
91	ind_504	2.953	97.017	0.031	18.768	75.768	5.464	MM	MM	MM	NA	MM	MM	MM	MM	MM	MM	MM	MM	MM	MM	MM	MM	MM	MM	MM	MM	MM	MM	MM	MM	MM	MM	NA	MM	MM	MM	MM	MM	MM	MM	MM	MM	MM	MM	MM	MA	MM	MM
92	ind_505	0.033	99.895	0.072	17.82	74.338	7.842	AA	AA	AA	AA	AA	AA	AA	AA	AA	AA	AA	AA	AA	MA	AA	AA	AA	AA	AA	NA	AA	AA	AA	AA	AA	AA	AA	AA	AA	AA	AA	AA	AA	AA	AA	AA	AA	AA	AA	AA	AA	AA
93	ind_506	0.051	99.89	0.059	20.624	67.605	11.77	MA	MA	MA	MA	MA	MA	MA	MA	MA	MA	MA	MA	NA	MA	MM	MA	MA	MA	MA	MA	MA	MA	MA	MA	MM	MA	MA	MA	MA	MA	MA	MA	MA	AA	NA	MA	MA	MA	NA	MA	MA	MA
94	ind_507	1.418	98.462	0.12	16.156	67.311	16.532	MA	MM	MM	MM	MM	MM	MM	MM	MM	MM	MM	MM	MM	MM	MM	MM	MM	MM	MM	MM	MM	MM	MM	MM	MM	MA	MA	MA	MA	MA	MA	MA	MA	MA	MA	NA	NA	MA	MA	MA	MA	AA
95	ind_508	0.054	99.837	0.109	22.142	75.897	1.961	MM	MM	MM	MM	MM	MM	MM	MM	MM	MM	MM	MM	MM	MM	MM	MM	MM	MM	MM	MM	MM	MM	MM	MM	MM	MM	MM	MM	MM	MM	MM	MM	MM	MM	MA	MA	MA	MA	AA	AA	AA	AA
96	ind_509	0.828	99.133	0.04	20.996	78.752	0.251	MM	MM	MM	MM	MA	MM	MM	MM	MM	MM	MM	MM	MM	MM	MM	MM	MM	MM	MM	MM	MM	MM	MM	MM	MM	MM	MM	MM	MM	MM	MM	MM	MA	MM	NA	MM	MM	MM	MM	MM	MM	MM
97	ind_510	0.045	99.882	0.072	20.861	73.991	5.148	MA	MA	MA	MA	MA	MA	MA	MA	MA	MA	MM	MA	MA	MA	MA	MA	MA	MA	MA	MA	MA	MA	NA	MA	MA	AA	MA	MA	MA	MA	MA	MA	MA	MM	MA	MA	MA	MA	MA	MA	MA	MA
98	ind_511	0.033	99.937	0.03	17.638	56.718	25.644	MA	NA	AA	AA	AA	AA	AA	AA	AA	AA	AA	AA	AA	AA	AA	AA	NA	AA	AA	AA	AA	NA	AA	MA	MA	MA	MA	NA	MA	MA	MA	MA	MA	MA	AA	MA	MA	MA	MA	MA	MA	NA
99	ind_512	0.631	99.328	0.04	14.229	49.046	36.725	MA	MM	MM	MM	MM	MM	MM	MM	MM	MM	MM	MM	MM	MM	NA	MM	MM	MM	MM	MM	MA	NA	MA	MA	NA	MA	MA	MA	MA	MA	MA	MA	MA	MA	MA	MA	MA	AA	MA	MA	MA	MA
100	ind_513	0.106	99.622	0.272	15.621	84.02	0.359	MA	MM	MM	MM	NA	MM	MM	MM	MM	MM	MM	MM	MM	MM	MM	MM	MM	MM	MM	MM	MM	MM	MM	MA	MA	MA	NA	MA	MA	MA	NA	MA	MA	MA	NA	MA	MA	NA	MM	MA	MA	NA
101	ind_601	1.465	97.35	1.186	17.008	78.122	4.869	AA	AA	AA	AA	AA	AA	AA	AA	AA	AA	AA	AA	AA	AA	AA	AA	AA	AA	AA	AA	AA	AA	AA	AA	NA	AA	AA	AA	AA	AA	AA	AA	AA	AA	AA	AA	AA	AA	AA	AA	AA	NA
102	ind_603	2.957	96.574	0.47	13.47	77.035	9.495	MA	MA	MA	MA	MA	MA	MA	MA	MA	AA	MA	MA	MA	MA	NA	MA	MA	MA	MA	MA	MA	MA	MA	MA	MA	MA	MM	MM	MM	MM	MM	NA	MM	MM	MM	MA	MA	MA	MA	MA	MA	MA
103	ind_604	0.897	97.723	1.381	9.505	65.092	25.403	AA	MM	MM	MM	MM	MM	MM	MM	MM	MM	MM	MM	MM	MM	MM	MM	MM	MM	MM	MM	MM	NA	NA	MM	MM	AA	AA	AA	AA	NA	AA	AA	AA	AA	NA	AA	AA	AA	AA	AA	AA	AA
104	ind_605	3.181	96.653	0.166	12.548	83.794	3.658	AA	AA	NA	NA	AA	AA	AA	AA	AA	AA	NA	AA	AA	AA	AA	AA	AA	AA	AA	AA	AA	AA	AA	AA	AA	AA	AA	AA	NA	AA	AA	AA	AA	AA	AA	MA	MA	MM	MA	MM	MM	MA
105	ind_606	3.091	96.831	0.078	23.471	76.188	0.341	MA	MM	MM	NA	MA	NA	MA	MA	MA	MA	MA	MA	NA	MA	MA	MA	MA	MA	MA	MA	MA	MA	MA	MA	MA	MA	MA	MA	MA	NA	AA	MA	MA	MA	MM	MM	MM	MM	MM	MM	MM	MM
106	ind_607	9.924	90.021	0.055	12.627	58.562	28.811	MA	MM	MA	MA	MA	MA	MM	MA	AA	MA	MA	MA	MA	AA	NA	MA	MA	NA	MA	MA	NA	MA	AA	MA	MM	MA	MA	MA	MA	MA	MA	MM	NA	MA	MA	AA	AA	AA	AA	AA	AA	AA
107	ind_608	9.748	90.137	0.115	18.116	81.348	0.536	MM	NA	MA	MA	MA	MA	MA	AA	MA	AA	MA	MA	MA	MA	MA	MA	MA	MA	MM	MM	MM	MM	MM	MM	MM	MM	MM	MM	MM	MM	MM	MM	MM	MM	MM	MM	MM	MM	MM	MM	MM	MM
108	ind_609	0.322	98.982	0.696	17.79	74.868	7.342	MA	MA	NA	MA	NA	MA	MA	MA	MA	MA	MA	MA	MA	MA	MA	MA	MA	MA	MA	MA	MM	MA	MA	MA	NA	MA	MA	MA	MA	MA	MA	MA	MA	MA	MA	MA	NA	MA	MM	MM	MM	MM
109	ind_610	0.035	98.861	1.104	12.29	78.224	9.485	MA	MM	MM	MM	MM	MM	MM	MM	MM	MM	MM	MM	MA	MA	AA	MA	MA	MA	MA	MA	MA	MM	MA	MA	MA	MA	MA	AA	MA	MA	AA	NA	MA	NA	MA	NA	AA	AA	AA	AA	AA	AA
110	ind_611	2.624	96.817	0.56	19.406	80.225	0.37	MM	MM	MM	MM	MM	MM	MM	MM	MM	MM	MM	MA	NA	MM	MM	NA	MM	MM	MM	MM	MM	MM	MM	MM	MM	MM	MM	MM	MM	MM	MM	MM	MM	MM	MM	MM	MM	MA	MA	MA	MA	NA
111	ind_701	4.732	95.137	0.13	15.353	83.751	0.896	MA	NA	MA	MA	MA	MA	NA	MA	MA	MA	MA	MA	MA	MA	MA	MA	MA	MA	MA	MA	MA	MA	MA	MA	MA	MA	MA	MA	MA	MA	MA	MA	MA	MA	MA	MA	MA	MA	MA	MA	MA	MM
112	ind_702	4.202	95.706	0.093	18.301	81.132	0.566	MM	MM	MM	MM	MM	MM	MM	NA	MM	MM	MM	MM	MM	MM	MM	MM	MM	MM	MM	MM	MM	MM	MM	MM	MM	MM	MM	MM	MM	MM	MM	MM	MM	MM	NA	MM	MM	MM	NA	MM	MM	MM
113	ind_703	13.255	86.575	0.171	14.222	85.143	0.635	MM	NA	MM	MM	MA	MM	MM	MM	MM	MM	MM	MM	MM	MM	MM	MM	MM	MM	MM	MM	MM	MM	MM	MM	MM	MM	MM	MA	MA	MA	MA	MA	MA	MA	MA	MA	MA	MA	MA	MA	MA	MA
114	ind_704	0.022	99.509	0.47	8	87.378	4.621	AA	AA	AA	AA	AA	AA	AA	AA	AA	AA	AA	AA	AA	AA	AA	AA	AA	NA	AA	AA	AA	AA	AA	AA	AA	AA	AA	AA	AA	AA	AA	AA	AA	AA	AA	AA	AA	AA	AA	AA	AA	AA
115	ind_705	0.129	98.399	1.472	12.034	79.129	8.838	AA	AA	AA	AA	AA	AA	AA	AA	AA	AA	AA	AA	AA	AA	AA	AA	AA	AA	AA	AA	AA	AA	AA	AA	NA	AA	AA	AA	AA	AA	AA	AA	MA	AA	AA	AA	AA	AA	AA	AA	AA	AA
116	ind_706	14.551	85.434	0.014	21.061	78.627	0.312	MA	MA	MA	MA	MA	MA	MA	MA	MA	MA	MA	MA	MA	MA	MA	MA	MA	MA	MA	MA	MA	MA	MA	MA	MA	MA	MA	MA	MA	MA	MA	MA	AA	AA	AA	AA	AA	AA	AA	AA	AA	AA
117	ind_708	0.023	99.02	0.957	17.262	79.46	3.278	AA	MA	MA	MA	MA	MA	MA	MA	MA	MA	MA	MA	NA	MA	MA	MA	MA	MA	MA	MA	MA	AA	NA	AA	AA	AA	AA	AA	AA	AA	AA	AA	AA	AA	NA	AA	AA	AA	AA	AA	AA	NA
118	ind_711	7.386	92.535	0.078	12.631	85.699	1.67	MA	MA	NA	MA	MA	MA	MA	MA	MA	MA	MA	MA	MA	MA	MA	MA	NA	MA	MA	MA	MA	MA	MA	MA	NA	MA	MA	MA	MA	MA	NA	MA	MA	MA	MA	MA	MA	MA	MA	MA	MA	MA
119	ind_712	0.014	93.386	6.6	3.989	88.056	7.955	MA	MA	MA	MA	MA	MA	MA	MA	NA	MA	MA	MA	MA	MA	MA	NA	MA	MA	MA	MA	AA	NA	MA	MA	MA	MA	MA	AA	MA	MA	MA	MA	MA	MA	MA	MA	MA	MA	MA	MA	MA	MA
120	ind_714	0.271	98.861	0.868	10.908	68.82	20.272	MM	NA	MA	MA	MA	MA	MA	MA	MA	NA	MA	MA	MA	MA	MA	MA	MA	NA	MA	AA	MA	MA	NA	NA	MM	MM	MM	MM	MM	MM	MM	MM	MM	MM	NA	MM	MM	MM	MM	MA	MM	MM
121	ind_715	7.985	91.914	0.101	8.811	90.63	0.56	MA	MA	MA	MA	MA	MA	MA	NA	MA	MA	NA	AA	MA	MA	MA	MA	MA	MA	MA	MA	AA	MA	MA	MA	MA	MA	MA	MA	MA	NA	NA	MA	NA	MA	MA	MA	MA	MA	MA	MA	MA	AA
122	ind_716	3.513	95.093	1.394	8.477	83.654	7.869	MA	MA	MA	MA	MA	MA	MA	MA	MA	MA	NA	MM	MA	MA	NA	MA	MA	MA	MA	MA	MA	MA	MA	MA	AA	MA	NA	MA	MA	NA	MA	NA	NA	MA	AA	MM	MA	MA	MA	MA	MA	MA
123	ind_717	0.305	99.546	0.148	6.31	89.635	4.055	MA	MM	MM	MM	MM	MM	MM	MM	MM	MM	NA	MM	MM	MM	MM	MM	MM	MM	MM	MM	MM	MM	MA	MA	MA	MA	MA	AA	AA	MM	MA	MA	MA	MA	MA	MA	MA	MA	NA	MA	NA	MA
124	ind_718	6.138	93.826	0.036	12.406	86.083	1.511	AA	MM	MA	MA	AA	MA	MA	MA	MA	NA	MA	MA	MA	MA	AA	AA	AA	AA	AA	AA	AA	AA	NA	AA	NA	AA	AA	AA	AA	AA	AA	AA	AA	AA	AA	AA	AA	AA	AA	NA	AA	AA
125	ind_719	7.807	91.906	0.288	14.105	85.796	0.099	AA	MA	NA	MM	MM	MA	MA	AA	MA	MA	MA	NA	NA	MM	MA	MA	AA	MM	MA	MA	MA	MA	MA	AA	NA	AA	AA	AA	AA	AA	AA	AA	AA	AA	AA	AA	AA	AA	AA	AA	AA	AA
126	ind_720	1.129	97.853	1.018	10.556	81.932	7.513	MM	MM	MM	MM	MM	MM	MM	MM	MM	MM	MM	MM	NA	MM	MM	MM	MM	MM	MM	MM	MM	MM	MM	MM	MM	MM	MM	MM	MM	MM	MM	MM	MM	MM	MM	MM	MM	MM	MM	NA	MM	MM
127	ind_721	0.032	99.91	0.057	18.304	73.926	7.77	MA	MM	NA	MM	MM	MM	MM	MM	MM	MM	MM	MM	MM	MM	MM	MM	MM	MM	MM	MA	MA	MA	MM	MA	NA	MA	MA	NA	NA	MA	MA	MA	MA	MA	MA	MA	MA	MA	MA	MA	MA	MA
128	ind_722	0.018	99.879	0.104	18.34	81.545	0.115	MA	MA	MA	MA	MA	MA	MA	MA	MA	MA	MA	MA	MA	MA	MA	MA	MA	MA	MA	MA	MA	MA	MA	MA	MA	AA	AA	AA	AA	AA	AA	AA	AA	AA	AA	MA	MA	MA	MM	MA	MA	MA
129	ind_801	20.147	79.622	0.231	15.29	59.769	24.941	MA	AA	AA	AA	AA	AA	AA	AA	AA	AA	AA	AA	AA	AA	AA	NA	AA	AA	AA	AA	AA	AA	AA	AA	AA	MA	MA	MA	MA	MA	MA	NA	MA	MA	AA	MA	MM	MA	MA	MA	MA	MA
130	ind_802	3.342	96.123	0.536	10.998	81.682	7.32	MA	MA	MA	MA	MA	MA	MA	MA	MA	MA	MA	MA	MA	NA	MA	MA	MA	MA	MA	MA	MA	MA	AA	MA	MA	MA	MA	MA	MA	MM	MM	MM	MM	MM	MM	MM	MM	MM	MM	MM	MM	MM
131	ind_803	6.324	92.74	0.936	7.595	85.895	6.51	MA	MA	MA	MA	MA	MA	MA	MA	MA	MA	MA	MA	MA	MA	MA	MA	MA	MA	MA	MA	MA	MA	MA	MA	NA	MA	MA	MA	MA	MA	MA	MA	MA	MA	MA	MA	MA	MA	MA	MA	MA	MA
132	ind_804	6.63	93.31	0.06	8.729	90.676	0.595	MA	MM	MM	MM	MM	MM	MM	MM	MM	MM	MM	MM	MM	MM	MM	MM	MM	MM	MM	MM	MM	MM	MA	MA	MA	MA	MA	MA	MA	MA	MA	MM	MA	MA	MA	AA	AA	AA	AA	AA	AA	AA
133	ind_805	0.485	99.498	0.017	12.96	82.521	4.52	MA	MA	MA	MA	MA	MA	MA	MA	MA	MA	MA	MA	MA	MA	MA	MA	AA	MA	MA	NA	MA	MA	MA	MA	MA	MA	MA	MA	MA	MM	MA	MM	MM	MM	MM	MM	MM	MM	MM	MM	MM	MM
134	ind_807	0.711	96.777	2.511	10.406	73.011	16.583	MA	MA	MA	MA	MA	MA	MA	MA	MA	MA	MA	MA	MA	MA	MA	MA	MA	MA	MA	MA	MA	MA	MA	MA	MA	MA	MA	MA	MA	AA	AA	AA	AA	AA	MA	MA	MA	MA	MA	MA	MA	MA
135	ind_808	11.082	88.731	0.187	17.315	76.687	5.998	MM	MA	MA	MA	MA	MA	MA	MA	MA	MA	MA	MA	MA	MA	MA	MA	MA	MA	MA	MA	MA	MA	MA	MA	MA	MM	MM	MM	MM	MM	MM	MM	MM	NA	MM	MM	MM	MM	MM	MM	MM	MM
136	ind_809	8.514	91.303	0.183	15.775	69.887	14.338	MM	MA	MA	MA	MA	MA	MA	MA	MA	MA	MA	MA	MA	MA	MA	MA	MA	MA	MA	MA	MA	MA	MM	MM	MM	MM	MM	MM	MM	MM	MM	MM	MM	MM	MM	MM	MM	MM	MM	MM	MM	MM
137	ind_810	4.194	95.422	0.384	13.987	79.221	6.792	MA	MA	MA	MA	MA	MA	MA	MA	MA	MA	NA	MA	MA	MA	MA	MA	MA	MA	MA	MA	MA	MA	MA	MA	MA	MA	MA	MA	MA	MA	MA	MA	MA	MA	MA	MA	MA	MA	MA	MA	MA	MA
138	ind_811	0.467	99.089	0.445	12.547	86.939	0.514	MM	MM	MM	MM	MM	MM	MM	MM	MM	MM	MM	MM	MM	MM	MM	MM	MM	MM	MM	MM	MM	MM	MM	MM	MM	MM	MM	MM	MM	MM	MM	MM	MA	MA	MA	MA	MA	MA	MA	MA	MA	MA
139	ind_812	0.158	98.864	0.978	4.305	95.568	0.127	AA	AA	AA	AA	AA	AA	AA	AA	AA	AA	AA	AA	AA	AA	AA	AA	AA	AA	AA	AA	AA	AA	NA	AA	AA	AA	AA	AA	AA	AA	MA	NA	MA	NA	MA	MA	NA	MA	MA	MA	MA	MA
140	ind_813	16.479	83.076	0.445	12.313	75.791	11.895	MA	MA	MA	MA	MA	MA	MA	MA	MA	MA	MA	MA	MA	MA	MA	MA	MA	MA	MA	MA	MA	MA	MA	MA	MA	MA	MA	MA	MA	MA	MA	MA	AA	AA	AA	MA	MA	MA	MA	MA	MA	MA
141	ind_814	2.326	97.367	0.307	13.718	56.208	30.074	MA	MA	MA	MA	MA	NA	MA	MA	MA	MA	MA	MA	MA	MA	NA	NA	MA	MA	MA	MA	MA	MA	MA	MA	MA	MA	NA	MA	MA	MA	MA	MA	MA	MA	MA	MA	MA	MA	MA	MA	MA	MA
142	ind_818	0.141	98.371	1.488	8.857	88.127	3.016	MM	MM	MM	MM	MM	MM	MM	MM	MM	MM	MM	MM	MM	MM	MM	MM	MM	MM	MM	MM	MM	MM	MM	MM	MM	MM	MM	MM	MM	MM	MM	MM	MA	MA	MA	MA	NA	MA	AA	AA	AA	AA
143	ind_901	2.817	96.728	0.456	15.087	67.831	17.082	MM	MM	MM	MM	MM	MM	MM	MM	MM	MM	MM	MM	MM	NA	MM	MM	MM	MM	MM	MM	MM	MM	MM	MM	MM	NA	MM	MM	MM	MM	MM	MM	MM	MM	MM	MM	MM	MM	MM	MM	MM	MA
144	ind_902	0.673	98.946	0.381	20.93	78.158	0.912	MA	MA	AA	AA	AA	AA	AA	AA	AA	NA	AA	AA	AA	AA	AA	AA	AA	AA	AA	MM	NA	NA	MA	MA	MA	AA	MA	MA	MA	MM	MA	MA	MA	MA	MA	MA	MA	MA	MA	MA	MA	MA
145	ind_903	12.516	87.357	0.127	14.215	56.891	28.893	MM	NA	MA	MA	MA	MA	MA	MA	MA	MA	MA	MA	MA	MA	MA	MM	MM	MM	MM	MM	MM	MM	MM	MM	MM	MA	MA	MA	MA	MA	MA	MA	MA	MA	AA	MA	MA	MA	MA	MA	MA	MA
146	ind_904	6.973	92.94	0.088	20.202	70.757	9.041	MA	MA	MA	MA	MA	MA	AA	MA	MA	MA	MA	MA	MA	NA	MA	MA	MA	MA	MA	MA	MA	MA	NA	MA	MA	MA	MA	MA	MA	MA	MA	AA	MA	MA	MA	MA	MA	MA	MA	MA	MA	MA
147	ind_905	0.153	99.601	0.246	10.4	78.871	10.729	MA	MA	MA	MA	MA	MA	NA	MA	MA	MA	AA	MA	MA	AA	AA	NA	MM	MM	MA	MA	MA	MA	MA	NA	MA	MA	MA	NA	MA	MA	MA	MA	MA	MA	MA	MM	MM	MM	MM	MM	MM	MM
148	ind_906	0.262	99.287	0.451	8.261	80.242	11.497	AA	AA	AA	AA	AA	AA	AA	AA	AA	AA	AA	AA	AA	AA	AA	AA	AA	AA	AA	AA	AA	AA	AA	AA	AA	AA	AA	AA	AA	AA	AA	AA	AA	AA	AA	MA	MA	MA	MA	MA	MA	MA
149	ind_907	2.032	97.797	0.171	15.63	83.781	0.588	MA	MA	MA	MA	MA	MA	MA	MA	MA	AA	MA	NA	MA	MA	MA	MA	MA	MA	MA	MA	MA	NA	MA	MA	MA	MA	MA	MA	MA	MA	MA	MA	MA	MA	NA	NA	MA	NA	AA	AA	AA	AA
150	ind_908	0.405	99.009	0.586	9.767	66.703	23.531	AA	NA	AA	AA	AA	AA	AA	AA	AA	AA	AA	AA	AA	AA	AA	AA	AA	AA	AA	AA	AA	AA	AA	AA	AA	AA	AA	AA	NA	AA	AA	AA	AA	AA	AA	AA	AA	AA	AA	AA	AA	NA
151	ind_909	0.217	99.608	0.175	13.325	85.994	0.68	AA	AA	AA	AA	AA	AA	AA	AA	AA	NA	AA	AA	AA	AA	AA	AA	AA	AA	AA	AA	AA	AA	AA	AA	AA	AA	AA	AA	AA	AA	AA	AA	AA	AA	AA	AA	AA	AA	AA	AA	AA	AA
152	ind_910	0.6	98.821	0.579	9.399	89.146	1.455	MA	MA	MA	MA	NA	MA	MA	NA	MA	MA	MM	MA	MA	MA	AA	AA	MA	MA	MA	MA	MA	MA	MA	MA	MA	MA	MA	MA	MA	MA	MA	MA	MA	MM	MM	MM	MM	MM	MA	MA	MA	MA
153	ind_911	5.711	94.124	0.165	14.68	80.005	5.315	AA	NA	MA	MA	MA	MA	MA	MA	MA	MA	NA	MA	MA	NA	MA	NA	NA	MA	MA	MA	MA	MA	AA	NA	AA	AA	AA	AA	AA	AA	AA	AA	AA	AA	AA	MA	MA	MA	MA	MA	MA	MM
154	ind_912	3.925	95.832	0.243	13.498	80.656	5.846	AA	MM	MA	MA	MA	MA	MA	MA	MA	NA	MA	MA	MA	AA	MA	AA	AA	AA	AA	AA	AA	AA	AA	AA	AA	AA	AA	AA	AA	AA	AA	AA	AA	AA	AA	AA	AA	AA	AA	AA	AA	AA
155	ind_913	3.84	96.071	0.09	9.119	55.79	35.09	MM	MM	MM	MM	MM	MM	MM	MM	MM	MM	MM	NA	MM	MM	MM	MM	MM	MM	MM	MM	MM	MM	MA	MM	MM	MM	MM	MM	MM	MM	MM	MM	MM	MA	NA	AA	MA	MA	AA	MA	NA	MA
156	ind_914	3.147	96.684	0.169	12.58	81.806	5.614	MM	MA	MA	MA	MA	MA	MA	MA	MA	MM	MA	MA	NA	MA	MA	MM	MM	MM	MM	MM	MM	MM	NA	MM	MM	MM	MM	MM	MM	MM	MM	MM	MM	MM	MM	MM	MM	MM	MM	MA	MM	MM
157	ind_915	4.107	95.584	0.309	10.823	67.996	21.18	MA	MA	MA	MA	MA	MA	MA	MA	MA	NA	MA	MA	MA	NA	MA	NA	MA	MA	MA	MA	MA	MA	MA	MA	MA	MA	MA	MA	MA	MA	MA	MA	AA	AA	AA	AA	AA	AA	AA	AA	AA	AA
[truncated: 1,175 more columns]
