# Supplementary material for: Multiple trans QTL and one cis-regulatory deletion are associated with the differential expression of cone opsins in African cichlids
Source: BMC Genomics. 2018 Dec 18;19:945. doi: 10.1186/s12864-018-5328-z (PMC6299527; doi:10.1186/s12864-018-5328-z)
Supplement: Supplementary file 5 — All species tested for the presence or absence of deletion in the promoter of the SWS1 opsin. This list includes the parental species of the cross, sampled species from Lake Malawi, and species from the Wellcome and Broad genomes. Opsin expression expressed as percentage of total opsin expression in single cones is provided for each species. (XLSX 49 kb) [file 12864_2018_5328_MOESM5_ESM.xlsx]

## Sheet: Sheet1
Single cone opsin expression profiles of species sampled for the presence/absence of deletion in the SWS1 promoter
Species that were tested both in the lab as well as Wellcome genomes are shaded in grey.
# 49 and 50- Wellcome genomes (Malinsky et al., 2017) #51,52,53,54- Broad genomes (Brawand et al., 2014)
#1 and 2: Parental species of the cross. Opsin expression obtained from Nandamuri et al., 2017.
Opsin expression profiles for all species obtained from Schulte et al., 2014.
		SWS1 promoter	Single cone opsin expression %
No	Species Name	deletion	SWS1	SWS2B	SWS2A
1	Aulonocara baenschi	Present	0.938489	98.287	0.774498
2	Metriaclima mbenji	Absent	39.4221	60.5602	0.017713
3	Tramitochromis intermedius	Absent	0.677831	18.4211	80.9011
4	Dimidiochromis compressiceps	Absent	10.8543	11.5246	77.6211
5	Placidochromis johnstoni	Absent	8.93908	8.11867	82.9422
6	Protomelas fenestratus	Absent	12.6758	50.1188	37.2054
7	Rhamphochromis esox	Absent	8.20981	27.9416	63.8486
8	Trematocranus placodon	Present/Absent	15.0799	1.91383	83.0063	Absent in the lab sample, present in the Wellcome genomes sample
9	Aristochromis christyi	Absent	31.9054	62.6229	5.47167
10	Labidochromis gigas	Absent	44.3211	41.1534	14.5255
11	Melanochromis auratus	Absent	1.48224	98.0716	0.446149
12	Nimbochromis linni	Absent	41.1407	57.0579	1.80138
13	Tyrranochromis macrostoma	Absent	58.3517	27.4858	14.1624
14	Copadichromis jacksoni	Absent	98.6716	1.32118	0.00724334
15	Cynotilapia afra	Absent	97.9103	1.57423	0.515468
16	Hemitilapia oxyrhynchus	Absent	99.6329	0.178245	0.188809
17	Labeotropheus trewavasae	Absent	95.892	3.7349	0.3731
18	Lethrinops aurita	Absent	54.9175	42.8152	2.26727
19	Melanochromis sp. B&W johanni	Absent	96.4026	3.36764	0.229738
20	Ctenopharynx pictus	Absent	39.0484	56.1438	4.80777
21	Cyathochromis obliquidens	Absent	95.6615	3.97258	0.365895
22	Dimidiochromis kwinge	Absent	81.7644	6.80483	11.4308
23	Genyochromis mento	Absent	95.4367	4.21218	0.351105
24	Labeotropheus fuelleborni	Absent	91.6958	4.74634	3.5579
25	Labeotropheus trewavasae	Absent	97.6667	1.2509	1.08238
26	Labidochromis blue sp	Absent	28.0339	55.5362	16.4299
27	Maravachromis mola	Absent	37.8431	56.2767	5.88018
28	Melanochromis vermivorus	Absent	11.9448	87.695	0.360162
29	Metriaclima aurora	Absent	98.7353	0.444087	0.820648
30	Metriaclima callainos	Absent	96.7808	1.44527	1.77389
31	Metriaclima livingstonii	Absent	99.5087	0.218851	0.272419
32	Otopharynx heterodon	Absent	57.6445	22.1917	20.1638
33	Petrotilapia nigra	Absent	93.3936	1.80519	4.80117
34	Protomelas annectens	Absent	28.3348	71.1642	0.501009
35	Protomelas similis	Absent	14.2937	65.1515	20.5548
36	Protomelas taeniolatus	Absent	43.416	55.5361	1.04791
37	Pseudotropheus heteropictus	Absent	93.6467	4.91021	1.4431
38	Pseudotropheus microstoma	Absent	98.8008	1.10842	0.0907942
39	Stigmatochromis woodi	Absent	23.269	75.7938	0.937173
40	Taeniolatus praeorbitalis	Absent	49.0484	30.9124	20.0392
41	Tropheops gracilior	Absent	95.4673	3.58835	0.944303
42	Tropheops sp. broad mouth	Absent	99.4832	0.450304	0.0665183
43	Tropheops sp. orange chest	Absent	98.4833	0.632773	0.883893
44	Tropheops sp. red cheek	Absent	99.2089	0.244885	0.546222
45	Tyrranochromis maculiceps	Absent	7.65753	27.9344	64.4081
46	Metriaclima sp.	Absent	88.5599	1.96933	9.47078
47	Placidochromis milomi	Present	19.6293	77.9895	2.38125	Consistent between both lab and the Wellcome genomes
48	Nimbochromis polystigma	Absent	99.1432	0.201058	0.655717
49	Astatotilapia calliptera	Absent
50	Aulonocara stuartgranti	Present
51	Neolamprologous brichardi	Absent
52	Pundamilia nyererei	Absent
53	Astatotilapia burtoni	Absent
54	Oreochromis niloticus	Absent
